# Supplementary material for: Stable Luminescent [Cu(NN)(PP)]+ Complexes Incorporating a β‐Cyclodextrin‐Based Diphosphane Ligand with Metal‐Confining Properties
Source: Angew Chem Int Ed Engl. 2022 Dec 16;62(6):e202214638. doi: 10.1002/anie.202214638 (PMC10107221; doi:10.1002/anie.202214638)
Supplement: Supplementary file 2 — Supporting Information [file ANIE-62-0-s002.cif]

####################################################################### 
# 
# This file contains crystal structure data downloaded from the 
# Cambridge Structural Database (CSD) hosted by the Cambridge 
# Crystallographic Data Centre (CCDC).
# 
# Full information about CCDC data access policies and citation 
# guidelines are available at http://www.ccdc.cam.ac.uk/access/V1 
# 
# Audit and citation data items may have been added by the CCDC. 
# Please retain this information to preserve the provenance of 
# this file and to allow appropriate attribution of the data. 
# 
#######################################################################

data_datap190808
_database_code_depnum_ccdc_archive 'CCDC 2163752'
loop_
_audit_author_name
_audit_author_address
'Lydia Karmazin'
;University of Strasbourg
France
;
_audit_update_record             
;
2022-03-31 deposited with the CCDC.	2022-05-05 downloaded from the CCDC.
;

_audit_creation_method           SHELXL-2014/7
_shelx_SHELXL_version_number     2014/7
_chemical_name_systematic        ?
_chemical_name_common            ?
_chemical_melting_point          ?
_chemical_formula_moiety         'C91 H128 Cu N2 O33 P2, F6 P, 4(C H2 Cl2)'
_chemical_formula_sum            'C95 H136 Cl8 Cu F6 N2 O33 P3'
_chemical_formula_weight         2388.10

loop_
_atom_type_symbol
_atom_type_description
_atom_type_scat_dispersion_real
_atom_type_scat_dispersion_imag
_atom_type_scat_source
C C 0.0033 0.0016 'International Tables Vol C Tables 4.2.6.8 and 6.1.1.4'
H H 0.0000 0.0000 'International Tables Vol C Tables 4.2.6.8 and 6.1.1.4'
N N 0.0061 0.0033 'International Tables Vol C Tables 4.2.6.8 and 6.1.1.4'
O O 0.0106 0.0060 'International Tables Vol C Tables 4.2.6.8 and 6.1.1.4'
F F 0.0171 0.0103 'International Tables Vol C Tables 4.2.6.8 and 6.1.1.4'
P P 0.1023 0.0942 'International Tables Vol C Tables 4.2.6.8 and 6.1.1.4'
Cu Cu 0.3201 1.2651 'International Tables Vol C Tables 4.2.6.8 and 6.1.1.4'
Cl Cl 0.1484 0.1585 'International Tables Vol C Tables 4.2.6.8 and 6.1.1.4'

_space_group_crystal_system      monoclinic
_space_group_IT_number           4
_space_group_name_H-M_alt        'P 21'
_space_group_name_Hall           'P 2yb'

_shelx_space_group_comment       
;
The symmetry employed for this shelxl refinement is uniquely defined
by the following loop, which should always be used as a source of
symmetry information in preference to the above space-group names.
They are only intended as comments.
;

loop_
_space_group_symop_operation_xyz
'x, y, z'
'-x, y+1/2, -z'

_cell_length_a                   13.8620(16)
_cell_length_b                   21.453(2)
_cell_length_c                   20.274(2)
_cell_angle_alpha                90
_cell_angle_beta                 93.062(3)
_cell_angle_gamma                90
_cell_volume                     6020.4(12)
_cell_formula_units_Z            2
_cell_measurement_temperature    120(2)
_cell_measurement_reflns_used    9983
_cell_measurement_theta_min      2.22
_cell_measurement_theta_max      20.11

_exptl_crystal_description       plate
_exptl_crystal_colour            yellow
_exptl_crystal_density_meas      ?
_exptl_crystal_density_method    ?
_exptl_crystal_density_diffrn    1.317
_exptl_crystal_F_000             2496
_exptl_transmission_factor_min   ?
_exptl_transmission_factor_max   ?
_exptl_crystal_size_max          0.500
_exptl_crystal_size_mid          0.180
_exptl_crystal_size_min          0.120
_exptl_absorpt_coefficient_mu    0.479
_shelx_estimated_absorpt_T_min   0.796
_shelx_estimated_absorpt_T_max   0.945
_exptl_absorpt_correction_type   multi-scan
_exptl_absorpt_correction_T_min  0.4001
_exptl_absorpt_correction_T_max  0.7456
_exptl_absorpt_process_details   sadabs
_exptl_absorpt_special_details   ?
_diffrn_ambient_temperature      120(2)
_diffrn_radiation_wavelength     0.71073
_diffrn_radiation_type           MoK\a
_diffrn_source                   'Mo-ImuS 3.0 microfocus tube'
_diffrn_measurement_device_type  'Bruker PHOTON-III CPAD'
_diffrn_measurement_method       '\f and \w shuterless scans'
_diffrn_detector_area_resol_mean ?
_diffrn_reflns_number            171650
_diffrn_reflns_av_unetI/netI     0.1680
_diffrn_reflns_av_R_equivalents  0.2371
_diffrn_reflns_limit_h_min       -18
_diffrn_reflns_limit_h_max       18
_diffrn_reflns_limit_k_min       -28
_diffrn_reflns_limit_k_max       28
_diffrn_reflns_limit_l_min       -26
_diffrn_reflns_limit_l_max       26
_diffrn_reflns_theta_min         1.899
_diffrn_reflns_theta_max         28.026
_diffrn_reflns_theta_full        25.242
_diffrn_measured_fraction_theta_max 0.993
_diffrn_measured_fraction_theta_full 0.999
_diffrn_reflns_Laue_measured_fraction_max 0.993
_diffrn_reflns_Laue_measured_fraction_full 0.999
_diffrn_reflns_point_group_measured_fraction_max 0.991
_diffrn_reflns_point_group_measured_fraction_full 1.000
_reflns_number_total             28921
_reflns_number_gt                14084
_reflns_threshold_expression     'I > 2\s(I)'
_reflns_Friedel_coverage         0.945
_reflns_Friedel_fraction_max     0.990
_reflns_Friedel_fraction_full    1.000

_reflns_special_details          
;
 Reflections were merged by SHELXL according to the crystal
 class for the calculation of statistics and refinement.
 
 Structure factors included contributions from the .fab file.
 
 _reflns_Friedel_fraction is defined as the number of unique
 Friedel pairs measured divided by the number that would be
 possible theoretically, ignoring centric projections and
 systematic absences.
;

_computing_data_collection       'Bruker APEX3'
_computing_cell_refinement       'Bruker SAINT'
_computing_data_reduction        'Bruker SAINT'
_computing_structure_solution    'SHELXT 2014/5 (Sheldrick, 2014)'
_computing_structure_refinement  'SHELXL-2014/7 (Sheldrick, 2014)'
_computing_molecular_graphics    'Bruker SHELXTL'
_computing_publication_material  'Bruker SHELXTL'
_refine_special_details          SQUEEZE
_refine_ls_structure_factor_coef Fsqd
_refine_ls_matrix_type           full
_refine_ls_weighting_scheme      calc
_refine_ls_weighting_details     
'w=1/[\s^2^(Fo^2^)+(0.0876P)^2^] where P=(Fo^2^+2Fc^2^)/3'
_atom_sites_solution_primary     direct
_atom_sites_solution_secondary   difmap
_atom_sites_solution_hydrogens   geom
_refine_ls_hydrogen_treatment    constr
_refine_ls_extinction_method     'SHELXL-2014/7 (Sheldrick 2014'
_refine_ls_extinction_coef       0.0087(8)
_refine_ls_extinction_expression Fc^*^=kFc[1+0.001xFc^2^\l^3^/sin(2\q)]^-1/4^
_refine_ls_abs_structure_details 
;
 Flack x determined using 4454 quotients [(I+)-(I-)]/[(I+)+(I-)]
 (Parsons, Flack and Wagner, Acta Cryst. B69 (2013) 249-259).
;
_refine_ls_abs_structure_Flack   0.054(13)
_chemical_absolute_configuration rmad
_refine_ls_number_reflns         28921
_refine_ls_number_parameters     1353
_refine_ls_number_restraints     1
_refine_ls_R_factor_all          0.1746
_refine_ls_R_factor_gt           0.0807
_refine_ls_wR_factor_ref         0.2320
_refine_ls_wR_factor_gt          0.1814
_refine_ls_goodness_of_fit_ref   1.006
_refine_ls_restrained_S_all      1.006
_refine_ls_shift/su_max          0.001
_refine_ls_shift/su_mean         0.000

loop_
_atom_site_label
_atom_site_type_symbol
_atom_site_fract_x
_atom_site_fract_y
_atom_site_fract_z
_atom_site_U_iso_or_equiv
_atom_site_adp_type
_atom_site_occupancy
_atom_site_site_symmetry_order
_atom_site_calc_flag
_atom_site_refinement_flags_posn
_atom_site_refinement_flags_adp
_atom_site_refinement_flags_occupancy
_atom_site_disorder_assembly
_atom_site_disorder_group
C1 C -0.0189(7) 0.6393(4) 0.2516(5) 0.044(2) Uani 1 1 d . . . . .
H1 H -0.0829 0.6546 0.2329 0.053 Uiso 1 1 calc R U . . .
C2 C 0.0344(7) 0.6945(4) 0.2850(5) 0.047(2) Uani 1 1 d . . . . .
H2 H -0.0066 0.7126 0.3194 0.057 Uiso 1 1 calc R U . . .
C3 C 0.1304(7) 0.6725(5) 0.3179(5) 0.051(2) Uani 1 1 d . . . . .
H3 H 0.1746 0.6584 0.2835 0.062 Uiso 1 1 calc R U . . .
C4 C 0.1117(6) 0.6190(4) 0.3651(5) 0.042(2) Uani 1 1 d . . . . .
H4 H 0.0783 0.6350 0.4042 0.051 Uiso 1 1 calc R U . . .
C5 C 0.0511(6) 0.5680(4) 0.3309(5) 0.043(2) Uani 1 1 d . . . . .
H5 H 0.0900 0.5477 0.2968 0.052 Uiso 1 1 calc R U . . .
C6 C 0.0215(7) 0.5188(5) 0.3798(5) 0.046(2) Uani 1 1 d . . . . .
H6A H -0.0497 0.5191 0.3812 0.056 Uiso 1 1 calc R U . . .
H6B H 0.0485 0.5305 0.4243 0.056 Uiso 1 1 calc R U . . .
C7 C 0.0234(11) 0.8024(5) 0.2562(7) 0.078(4) Uani 1 1 d . . . . .
H7A H -0.0457 0.8020 0.2639 0.117 Uiso 1 1 calc R U . . .
H7B H 0.0357 0.8319 0.2207 0.117 Uiso 1 1 calc R U . . .
H7C H 0.0599 0.8151 0.2967 0.117 Uiso 1 1 calc R U . . .
C8 C 0.2509(9) 0.7524(6) 0.3232(6) 0.070(3) Uani 1 1 d . . . . .
H8A H 0.2831 0.7829 0.3528 0.105 Uiso 1 1 calc R U . . .
H8B H 0.2230 0.7738 0.2839 0.105 Uiso 1 1 calc R U . . .
H8C H 0.2980 0.7214 0.3098 0.105 Uiso 1 1 calc R U . . .
C11 C 0.2352(7) 0.5939(6) 0.4526(5) 0.055(3) Uani 1 1 d . . . . .
H11 H 0.1842 0.6141 0.4784 0.066 Uiso 1 1 calc R U . . .
C12 C 0.3258(8) 0.6328(5) 0.4599(6) 0.065(3) Uani 1 1 d . . . . .
H12 H 0.3073 0.6776 0.4646 0.077 Uiso 1 1 calc R U . . .
C13 C 0.3826(9) 0.6115(7) 0.5241(7) 0.082(4) Uani 1 1 d . . . . .
H13 H 0.4388 0.6398 0.5339 0.098 Uiso 1 1 calc R U . . .
C14 C 0.4177(7) 0.5451(6) 0.5150(5) 0.057(3) Uani 1 1 d . . . . .
H14 H 0.4244 0.5246 0.5593 0.068 Uiso 1 1 calc R U . . .
C15 C 0.3459(7) 0.5076(5) 0.4709(5) 0.050(2) Uani 1 1 d . . . . .
H15 H 0.3638 0.5109 0.4239 0.060 Uiso 1 1 calc R U . . .
C16 C 0.3397(8) 0.4401(5) 0.4898(5) 0.058(3) Uani 1 1 d . . . . .
H16A H 0.3166 0.4370 0.5350 0.069 Uiso 1 1 calc R U . . .
H16B H 0.4051 0.4215 0.4902 0.069 Uiso 1 1 calc R U . . .
C17 C 0.4590(8) 0.6711(6) 0.4018(8) 0.084(4) Uani 1 1 d . . . . .
H17A H 0.4332 0.7136 0.4032 0.126 Uiso 1 1 calc R U . . .
H17B H 0.4926 0.6652 0.3609 0.126 Uiso 1 1 calc R U . . .
H17C H 0.5044 0.6644 0.4399 0.126 Uiso 1 1 calc R U . . .
C18 C 0.3648(13) 0.6129(12) 0.6405(8) 0.149(10) Uani 1 1 d . . . . .
H18A H 0.4255 0.5898 0.6383 0.223 Uiso 1 1 calc R U . . .
H18B H 0.3231 0.5919 0.6711 0.223 Uiso 1 1 calc R U . . .
H18C H 0.3785 0.6554 0.6562 0.223 Uiso 1 1 calc R U . . .
C21 C 0.5686(7) 0.4966(4) 0.4865(5) 0.045(2) Uani 1 1 d . . . . .
H21 H 0.5608 0.4717 0.5276 0.054 Uiso 1 1 calc R U . . .
C22 C 0.6732(7) 0.5156(5) 0.4838(5) 0.048(2) Uani 1 1 d . . . . .
H22 H 0.7132 0.4769 0.4820 0.057 Uiso 1 1 calc R U . . .
C23 C 0.6889(7) 0.5534(5) 0.4233(5) 0.046(2) Uani 1 1 d . . . . .
H23 H 0.6572 0.5949 0.4276 0.055 Uiso 1 1 calc R U . . .
C24 C 0.6458(7) 0.5206(5) 0.3609(5) 0.047(2) Uani 1 1 d . . . . .
H24 H 0.6910 0.4872 0.3473 0.057 Uiso 1 1 calc R U . . .
C25 C 0.5470(7) 0.4926(4) 0.3696(5) 0.042(2) Uani 1 1 d . . . . .
H25 H 0.4987 0.5272 0.3695 0.050 Uiso 1 1 calc R U . . .
C26 C 0.5156(7) 0.4469(4) 0.3166(5) 0.041(2) Uani 1 1 d . . . . .
H26A H 0.4504 0.4309 0.3249 0.049 Uiso 1 1 calc R U . . .
H26B H 0.5124 0.4681 0.2731 0.049 Uiso 1 1 calc R U . . .
C27 C 0.7449(9) 0.5139(6) 0.5938(6) 0.066(3) Uani 1 1 d . . . . .
H27A H 0.6995 0.4804 0.6031 0.099 Uiso 1 1 calc R U . . .
H27B H 0.7549 0.5403 0.6330 0.099 Uiso 1 1 calc R U . . .
H27C H 0.8067 0.4958 0.5824 0.099 Uiso 1 1 calc R U . . .
C28 C 0.8300(8) 0.6186(6) 0.4416(6) 0.066(3) Uani 1 1 d . . . . .
H28A H 0.7901 0.6542 0.4273 0.099 Uiso 1 1 calc R U . . .
H28B H 0.8955 0.6239 0.4265 0.099 Uiso 1 1 calc R U . . .
H28C H 0.8327 0.6159 0.4900 0.099 Uiso 1 1 calc R U . . .
C29 C 0.5541(9) 0.3522(5) 0.2699(6) 0.068(3) Uani 1 1 d . . . . .
H29A H 0.4992 0.3286 0.2854 0.101 Uiso 1 1 calc R U . . .
H29B H 0.6085 0.3239 0.2641 0.101 Uiso 1 1 calc R U . . .
H29C H 0.5355 0.3721 0.2276 0.101 Uiso 1 1 calc R U . . .
C31 C 0.7104(7) 0.5830(5) 0.2749(5) 0.049(2) Uani 1 1 d . . . . .
H31 H 0.7693 0.5780 0.3051 0.059 Uiso 1 1 calc R U . . .
C32 C 0.6963(8) 0.6522(4) 0.2577(5) 0.052(3) Uani 1 1 d . . . . .
H32 H 0.7593 0.6689 0.2434 0.062 Uiso 1 1 calc R U . . .
C33 C 0.6208(7) 0.6635(4) 0.2022(5) 0.049(2) Uani 1 1 d . . . . .
H33 H 0.5553 0.6528 0.2174 0.058 Uiso 1 1 calc R U . . .
C34 C 0.6441(7) 0.6224(4) 0.1438(5) 0.047(2) Uani 1 1 d . . . . .
H34 H 0.7104 0.6327 0.1299 0.057 Uiso 1 1 calc R U . . .
C35 C 0.6427(7) 0.5552(4) 0.1682(5) 0.044(2) Uani 1 1 d . . . . .
H35 H 0.5803 0.5477 0.1895 0.053 Uiso 1 1 calc R U . . .
C36 C 0.6550(6) 0.5049(4) 0.1162(5) 0.041(2) Uani 1 1 d . . . . .
H36A H 0.6509 0.4633 0.1370 0.049 Uiso 1 1 calc R U . . .
H36B H 0.6023 0.5083 0.0815 0.049 Uiso 1 1 calc R U . . .
C37 C 0.7188(11) 0.7436(6) 0.3279(8) 0.094(5) Uani 1 1 d . . . . .
H37A H 0.7891 0.7386 0.3289 0.141 Uiso 1 1 calc R U . . .
H37B H 0.6999 0.7601 0.3704 0.141 Uiso 1 1 calc R U . . .
H37C H 0.6982 0.7725 0.2926 0.141 Uiso 1 1 calc R U . . .
C38 C 0.5312(10) 0.7550(6) 0.1737(8) 0.090(4) Uani 1 1 d . . . . .
H38A H 0.4931 0.7308 0.1406 0.134 Uiso 1 1 calc R U . . .
H38B H 0.5384 0.7979 0.1580 0.134 Uiso 1 1 calc R U . . .
H38C H 0.4983 0.7553 0.2153 0.134 Uiso 1 1 calc R U . . .
C39 C 0.7563(8) 0.4633(5) 0.0393(6) 0.057(3) Uani 1 1 d . . . . .
H39A H 0.7379 0.4229 0.0573 0.086 Uiso 1 1 calc R U . . .
H39B H 0.8241 0.4619 0.0278 0.086 Uiso 1 1 calc R U . . .
H39C H 0.7153 0.4725 -0.0004 0.086 Uiso 1 1 calc R U . . .
C41 C 0.6159(7) 0.6380(4) 0.0266(5) 0.047(2) Uani 1 1 d . . . . .
H41 H 0.6877 0.6408 0.0336 0.056 Uiso 1 1 calc R U . . .
C42 C 0.5804(7) 0.6969(4) -0.0114(5) 0.047(2) Uani 1 1 d . . . . .
H42 H 0.6175 0.7002 -0.0522 0.056 Uiso 1 1 calc R U . . .
C43 C 0.4747(7) 0.6916(4) -0.0325(5) 0.048(2) Uani 1 1 d . . . . .
H43 H 0.4347 0.6959 0.0069 0.057 Uiso 1 1 calc R U . . .
C44 C 0.4507(6) 0.6308(4) -0.0678(5) 0.043(2) Uani 1 1 d . . . . .
H44 H 0.4745 0.6317 -0.1135 0.051 Uiso 1 1 calc R U . . .
C45 C 0.4930(7) 0.5744(4) -0.0296(5) 0.043(2) Uani 1 1 d . . . . .
H45 H 0.4572 0.5679 0.0114 0.052 Uiso 1 1 calc R U . . .
C46 C 0.4900(7) 0.5156(4) -0.0699(5) 0.044(2) Uani 1 1 d . . . . .
H46A H 0.4275 0.5126 -0.0957 0.053 Uiso 1 1 calc R U . . .
H46B H 0.5424 0.5161 -0.1013 0.053 Uiso 1 1 calc R U . . .
C47 C 0.6912(8) 0.7690(5) 0.0379(6) 0.060(3) Uani 1 1 d . . . . .
H47A H 0.7269 0.7673 -0.0025 0.091 Uiso 1 1 calc R U . . .
H47B H 0.7203 0.7400 0.0706 0.091 Uiso 1 1 calc R U . . .
H47C H 0.6941 0.8115 0.0558 0.091 Uiso 1 1 calc R U . . .
C48 C 0.3747(8) 0.7807(5) -0.0609(7) 0.066(3) Uani 1 1 d . . . . .
H48A H 0.3152 0.7560 -0.0626 0.100 Uiso 1 1 calc R U . . .
H48B H 0.3679 0.8152 -0.0925 0.100 Uiso 1 1 calc R U . . .
H48C H 0.3869 0.7975 -0.0163 0.100 Uiso 1 1 calc R U . . .
C49 C 0.4991(10) 0.4060(5) -0.0616(7) 0.073(4) Uani 1 1 d . . . . .
H49A H 0.4380 0.4027 -0.0880 0.109 Uiso 1 1 calc R U . . .
H49B H 0.5045 0.3714 -0.0301 0.109 Uiso 1 1 calc R U . . .
H49C H 0.5532 0.4044 -0.0908 0.109 Uiso 1 1 calc R U . . .
C51 C 0.2980(7) 0.5959(4) -0.1233(5) 0.048(2) Uani 1 1 d . . . . .
H51 H 0.3438 0.5887 -0.1590 0.057 Uiso 1 1 calc R U . . .
C52 C 0.2138(7) 0.6357(4) -0.1499(5) 0.048(2) Uani 1 1 d . . . . .
H52 H 0.1814 0.6139 -0.1887 0.058 Uiso 1 1 calc R U . . .
C53 C 0.1406(7) 0.6447(4) -0.0976(5) 0.045(2) Uani 1 1 d . . . . .
H53 H 0.1682 0.6735 -0.0627 0.054 Uiso 1 1 calc R U . . .
C54 C 0.1151(7) 0.5830(4) -0.0657(5) 0.041(2) Uani 1 1 d . . . . .
H54 H 0.0710 0.5590 -0.0969 0.049 Uiso 1 1 calc R U . . .
C55 C 0.2028(7) 0.5440(4) -0.0474(5) 0.042(2) Uani 1 1 d . . . . .
H55 H 0.2409 0.5652 -0.0106 0.051 Uiso 1 1 calc R U . . .
C56 C 0.1795(8) 0.4780(4) -0.0257(6) 0.055(3) Uani 1 1 d . . . . .
H56A H 0.2396 0.4531 -0.0205 0.066 Uiso 1 1 calc R U . . .
H56B H 0.1487 0.4788 0.0172 0.066 Uiso 1 1 calc R U . . .
C57 C 0.3014(12) 0.6943(6) -0.2243(7) 0.096(5) Uani 1 1 d . . . . .
H57A H 0.2735 0.6656 -0.2578 0.144 Uiso 1 1 calc R U . . .
H57B H 0.3659 0.6796 -0.2093 0.144 Uiso 1 1 calc R U . . .
H57C H 0.3065 0.7360 -0.2435 0.144 Uiso 1 1 calc R U . . .
C58 C 0.0356(9) 0.7328(5) -0.1041(6) 0.063(3) Uani 1 1 d . . . . .
H58A H 0.0272 0.7317 -0.0565 0.095 Uiso 1 1 calc R U . . .
H58B H -0.0235 0.7487 -0.1269 0.095 Uiso 1 1 calc R U . . .
H58C H 0.0899 0.7601 -0.1132 0.095 Uiso 1 1 calc R U . . .
C59 C 0.0741(11) 0.3958(5) -0.0518(8) 0.090(4) Uani 1 1 d . . . . .
H59A H 0.1244 0.3711 -0.0282 0.134 Uiso 1 1 calc R U . . .
H59B H 0.0458 0.3715 -0.0889 0.134 Uiso 1 1 calc R U . . .
H59C H 0.0237 0.4065 -0.0216 0.134 Uiso 1 1 calc R U . . .
C61 C -0.0203(6) 0.5672(4) 0.0047(4) 0.0355(19) Uani 1 1 d . . . . .
H61 H -0.0475 0.5486 -0.0376 0.043 Uiso 1 1 calc R U . . .
C62 C -0.0928(7) 0.6128(4) 0.0305(5) 0.042(2) Uani 1 1 d . . . . .
H62 H -0.1526 0.5892 0.0405 0.051 Uiso 1 1 calc R U . . .
C63 C -0.0505(7) 0.6415(4) 0.0948(5) 0.042(2) Uani 1 1 d . . . . .
H63 H 0.0097 0.6647 0.0850 0.050 Uiso 1 1 calc R U . . .
C64 C -0.0244(6) 0.5905(4) 0.1440(4) 0.038(2) Uani 1 1 d . . . . .
H64 H -0.0846 0.5716 0.1603 0.046 Uiso 1 1 calc R U . . .
C65 C 0.0379(7) 0.5398(4) 0.1142(4) 0.038(2) Uani 1 1 d . . . . .
H65 H 0.1048 0.5558 0.1087 0.046 Uiso 1 1 calc R U . . .
C66 C 0.0410(7) 0.4826(4) 0.1569(5) 0.046(2) Uani 1 1 d . . . . .
H66A H 0.0615 0.4940 0.2029 0.055 Uiso 1 1 calc R U . . .
H66B H -0.0243 0.4638 0.1571 0.055 Uiso 1 1 calc R U . . .
C67 C -0.1671(7) 0.6393(5) -0.0737(5) 0.048(2) Uani 1 1 d . . . . .
H67A H -0.1201 0.6186 -0.1008 0.072 Uiso 1 1 calc R U . . .
H67B H -0.1962 0.6746 -0.0982 0.072 Uiso 1 1 calc R U . . .
H67C H -0.2177 0.6096 -0.0631 0.072 Uiso 1 1 calc R U . . .
C68 C -0.0934(8) 0.7465(4) 0.1072(6) 0.057(3) Uani 1 1 d . . . . .
H68A H -0.0268 0.7556 0.1228 0.086 Uiso 1 1 calc R U . . .
H68B H -0.1376 0.7744 0.1291 0.086 Uiso 1 1 calc R U . . .
H68C H -0.1003 0.7528 0.0593 0.086 Uiso 1 1 calc R U . . .
C69 C 0.0750(8) 0.3761(4) 0.1372(6) 0.061(3) Uani 1 1 d . . . . .
H69A H 0.0611 0.3672 0.1832 0.091 Uiso 1 1 calc R U . . .
H69B H 0.1255 0.3478 0.1232 0.091 Uiso 1 1 calc R U . . .
H69C H 0.0162 0.3702 0.1089 0.091 Uiso 1 1 calc R U . . .
C70 C -0.0403(7) 0.4013(5) 0.3156(5) 0.049(2) Uani 1 1 d . . . . .
C71 C -0.1132(6) 0.4349(5) 0.2828(5) 0.047(2) Uani 1 1 d . . . . .
H71 H -0.1171 0.4787 0.2891 0.056 Uiso 1 1 calc R U . . .
C72 C -0.1817(8) 0.4047(5) 0.2402(6) 0.061(3) Uani 1 1 d . . . . .
H72 H -0.2319 0.4278 0.2178 0.073 Uiso 1 1 calc R U . . .
C73 C -0.1747(9) 0.3404(5) 0.2313(6) 0.065(3) Uani 1 1 d . . . . .
H73 H -0.2202 0.3194 0.2024 0.079 Uiso 1 1 calc R U . . .
C74 C -0.1022(8) 0.3073(5) 0.2642(7) 0.067(3) Uani 1 1 d . . . . .
H74 H -0.0978 0.2636 0.2577 0.081 Uiso 1 1 calc R U . . .
C75 C -0.0347(8) 0.3374(5) 0.3072(6) 0.063(3) Uani 1 1 d . . . . .
H75 H 0.0145 0.3141 0.3304 0.075 Uiso 1 1 calc R U . . .
C76 C 0.0574(8) 0.4055(5) 0.4428(6) 0.057(3) Uani 1 1 d . . . . .
C77 C -0.0269(9) 0.3976(7) 0.4762(7) 0.079(4) Uani 1 1 d . . . . .
H77 H -0.0872 0.4072 0.4541 0.094 Uiso 1 1 calc R U . . .
C78 C -0.0256(10) 0.3762(9) 0.5403(7) 0.096(5) Uani 1 1 d . . . . .
H78 H -0.0842 0.3722 0.5622 0.116 Uiso 1 1 calc R U . . .
C79 C 0.0616(10) 0.3606(8) 0.5726(7) 0.099(5) Uani 1 1 d . . . . .
H79 H 0.0624 0.3454 0.6166 0.119 Uiso 1 1 calc R U . . .
C80 C 0.1465(10) 0.3667(7) 0.5419(6) 0.081(4) Uani 1 1 d . . . . .
H80 H 0.2055 0.3556 0.5649 0.098 Uiso 1 1 calc R U . . .
C81 C 0.1478(8) 0.3892(5) 0.4774(5) 0.058(3) Uani 1 1 d . . . . .
C82 C 0.3065(8) 0.3173(5) 0.4355(5) 0.054(3) Uani 1 1 d . . . . .
C83 C 0.2449(8) 0.2649(6) 0.4398(6) 0.068(3) Uani 1 1 d . . . . .
H83 H 0.1791 0.2703 0.4495 0.082 Uiso 1 1 calc R U . . .
C84 C 0.2815(10) 0.2054(5) 0.4295(7) 0.070(3) Uani 1 1 d . . . . .
H84 H 0.2403 0.1703 0.4332 0.084 Uiso 1 1 calc R U . . .
C85 C 0.3740(11) 0.1962(6) 0.4144(7) 0.076(4) Uani 1 1 d . . . . .
H85 H 0.3965 0.1555 0.4050 0.092 Uiso 1 1 calc R U . . .
C86 C 0.4342(11) 0.2456(7) 0.4129(8) 0.093(5) Uani 1 1 d . . . . .
H86 H 0.5007 0.2387 0.4061 0.112 Uiso 1 1 calc R U . . .
C87 C 0.4017(9) 0.3060(6) 0.4209(7) 0.074(3) Uani 1 1 d . . . . .
H87 H 0.4448 0.3400 0.4165 0.088 Uiso 1 1 calc R U . . .
C88 C 0.2322(8) 0.2941(4) 0.2695(6) 0.054(3) Uani 1 1 d . . . . .
H88 H 0.1967 0.2781 0.3046 0.065 Uiso 1 1 calc R U . . .
C89 C 0.2693(9) 0.2516(5) 0.2251(6) 0.065(3) Uani 1 1 d . . . . .
H89 H 0.2591 0.2081 0.2303 0.078 Uiso 1 1 calc R U . . .
C90 C 0.3203(8) 0.2735(5) 0.1743(6) 0.062(3) Uani 1 1 d . . . . .
H90 H 0.3478 0.2452 0.1446 0.074 Uiso 1 1 calc R U . . .
C91 C 0.3322(7) 0.3385(5) 0.1660(5) 0.051(3) Uani 1 1 d . . . . .
C92 C 0.3823(7) 0.3651(5) 0.1129(5) 0.053(3) Uani 1 1 d . . . . .
H92 H 0.4084 0.3388 0.0806 0.063 Uiso 1 1 calc R U . . .
C93 C 0.3925(7) 0.4283(6) 0.1085(5) 0.052(2) Uani 1 1 d . . . . .
H93 H 0.4211 0.4456 0.0711 0.063 Uiso 1 1 calc R U . . .
C94 C 0.3611(7) 0.4688(4) 0.1588(5) 0.042(2) Uani 1 1 d . . . . .
C95 C 0.3754(7) 0.5336(5) 0.1596(6) 0.052(3) Uani 1 1 d . . . . .
H95 H 0.4048 0.5533 0.1238 0.062 Uiso 1 1 calc R U . . .
C96 C 0.3466(7) 0.5690(4) 0.2128(5) 0.049(2) Uani 1 1 d . . . . .
H96 H 0.3576 0.6127 0.2140 0.059 Uiso 1 1 calc R U . . .
C97 C 0.3017(6) 0.5395(4) 0.2639(5) 0.040(2) Uani 1 1 d . . . . .
H97 H 0.2849 0.5637 0.3009 0.048 Uiso 1 1 calc R U . . .
C98 C 0.3108(6) 0.4441(4) 0.2117(5) 0.039(2) Uani 1 1 d . . . . .
C99 C 0.2933(6) 0.3772(4) 0.2148(5) 0.043(2) Uani 1 1 d . . . . .
C100 C 0.221(2) 0.7392(13) 0.1336(15) 0.0992(12) Uani 0.6 1 d . . P A 1
H10A H 0.1630 0.7237 0.1550 0.119 Uiso 0.6 1 calc R U P A 1
H10B H 0.2725 0.7438 0.1690 0.119 Uiso 0.6 1 calc R U P A 1
C200 C 0.179(3) 0.725(2) 0.100(2) 0.0992(12) Uani 0.4 1 d . . P B 2
H20A H 0.1618 0.6927 0.0663 0.119 Uiso 0.4 1 calc R U P B 2
H20B H 0.1371 0.7198 0.1374 0.119 Uiso 0.4 1 calc R U P B 2
C101 C 0.2123(15) 0.4412(7) 0.7793(7) 0.108(6) Uani 1 1 d . . . . .
H10C H 0.1443 0.4429 0.7920 0.130 Uiso 1 1 calc R U . C 1
H10D H 0.2466 0.4779 0.7986 0.130 Uiso 1 1 calc R U . C 1
C102 C 0.7211(18) 0.3366(7) 0.4266(10) 0.083(6) Uani 0.7 1 d . . P D 1
H10E H 0.7831 0.3556 0.4154 0.100 Uiso 0.7 1 calc R U P D 1
H10F H 0.6681 0.3598 0.4029 0.100 Uiso 0.7 1 calc R U P D 1
C202 C 0.665(4) 0.3084(17) 0.441(2) 0.083(6) Uani 0.3 1 d . . P E 2
H20C H 0.6402 0.2652 0.4420 0.100 Uiso 0.3 1 calc R U P E 2
H20D H 0.6176 0.3328 0.4141 0.100 Uiso 0.3 1 calc R U P E 2
C103 C 0.5224(11) 0.4046(6) 0.7175(7) 0.087(4) Uani 1 1 d . . . . .
H10G H 0.4663 0.3967 0.7445 0.105 Uiso 1 1 calc R U . . .
H10H H 0.5310 0.4502 0.7141 0.105 Uiso 1 1 calc R U . . .
N1 N 0.2437(6) 0.3556(4) 0.2658(4) 0.047(2) Uani 1 1 d . . . . .
N2 N 0.2810(5) 0.4788(3) 0.2636(4) 0.0412(18) Uani 1 1 d . . . . .
O1 O 0.0335(4) 0.6173(3) 0.1993(3) 0.0422(15) Uani 1 1 d . . . . .
O2 O 0.0532(6) 0.7414(3) 0.2375(3) 0.0568(18) Uani 1 1 d . . . . .
O3 O 0.1752(6) 0.7217(3) 0.3569(4) 0.061(2) Uani 1 1 d . . . . .
O4 O 0.2019(4) 0.5908(3) 0.3864(3) 0.0465(16) Uani 1 1 d . . . . .
O5 O -0.0360(4) 0.5928(3) 0.2990(3) 0.0445(15) Uani 1 1 d . . . . .
O12 O 0.3797(5) 0.6264(3) 0.4039(4) 0.0572(19) Uani 1 1 d . . . . .
O13 O 0.3165(6) 0.6154(6) 0.5755(4) 0.107(4) Uani 1 1 d . . . . .
O14 O 0.5120(5) 0.5505(3) 0.4893(3) 0.0502(17) Uani 1 1 d . . . . .
O15 O 0.2499(5) 0.5321(4) 0.4770(3) 0.0592(19) Uani 1 1 d . . . . .
O22 O 0.7063(5) 0.5506(3) 0.5399(3) 0.0521(17) Uani 1 1 d . . . . .
O23 O 0.7887(5) 0.5623(3) 0.4140(4) 0.0548(18) Uani 1 1 d . . . . .
O24 O 0.6287(5) 0.5639(3) 0.3074(3) 0.0491(16) Uani 1 1 d . . . . .
O25 O 0.5428(5) 0.4589(3) 0.4312(3) 0.0452(15) Uani 1 1 d . . . . .
O26 O 0.5810(5) 0.3974(3) 0.3158(4) 0.0516(17) Uani 1 1 d . . . . .
O32 O 0.6733(5) 0.6839(3) 0.3161(4) 0.062(2) Uani 1 1 d . . . . .
O33 O 0.6236(6) 0.7275(3) 0.1842(4) 0.065(2) Uani 1 1 d . . . . .
O34 O 0.5757(5) 0.6342(3) 0.0900(3) 0.0459(16) Uani 1 1 d . . . . .
O35 O 0.7209(5) 0.5481(3) 0.2176(3) 0.0494(17) Uani 1 1 d . . . . .
O36 O 0.7441(5) 0.5111(3) 0.0877(3) 0.0488(16) Uani 1 1 d . . . . .
O42 O 0.5919(5) 0.7520(3) 0.0230(4) 0.0523(17) Uani 1 1 d . . . . .
O43 O 0.4540(5) 0.7420(3) -0.0775(4) 0.0560(19) Uani 1 1 d . . . . .
O44 O 0.3461(5) 0.6283(3) -0.0704(3) 0.0466(16) Uani 1 1 d . . . . .
O45 O 0.5942(4) 0.5847(3) -0.0120(3) 0.0456(16) Uani 1 1 d . . . . .
O46 O 0.5017(6) 0.4632(3) -0.0268(4) 0.0569(19) Uani 1 1 d . . . . .
O52 O 0.2412(6) 0.6966(3) -0.1699(4) 0.061(2) Uani 1 1 d . . . . .
O53 O 0.0547(5) 0.6715(3) -0.1270(4) 0.0550(18) Uani 1 1 d . . . . .
O54 O 0.0641(4) 0.5988(3) -0.0073(3) 0.0409(14) Uani 1 1 d . . . . .
O55 O 0.2621(5) 0.5383(3) -0.1023(3) 0.0476(16) Uani 1 1 d . . . . .
O56 O 0.1148(6) 0.4506(3) -0.0756(4) 0.066(2) Uani 1 1 d . . . . .
O62 O -0.1191(5) 0.6615(3) -0.0136(3) 0.0469(16) Uani 1 1 d . . . . .
O63 O -0.1158(5) 0.6839(3) 0.1222(3) 0.0463(16) Uani 1 1 d . . . . .
O65 O -0.0044(4) 0.5188(2) 0.0522(3) 0.0389(14) Uani 1 1 d . . . . .
O66 O 0.1071(5) 0.4387(3) 0.1321(3) 0.0504(16) Uani 1 1 d . . . . .
F1 F 0.5722(6) 0.5545(4) 0.6854(4) 0.085(2) Uani 1 1 d . . . . .
F2 F 0.6366(5) 0.5229(3) 0.7840(4) 0.087(2) Uani 1 1 d . . . . .
F3 F 0.4931(5) 0.5696(3) 0.7780(3) 0.0755(19) Uani 1 1 d . . . . .
F4 F 0.6235(5) 0.6193(3) 0.8248(3) 0.0669(17) Uani 1 1 d . . . . .
F5 F 0.5584(6) 0.6515(3) 0.7279(3) 0.078(2) Uani 1 1 d . . . . .
F6 F 0.7034(5) 0.6045(3) 0.7331(4) 0.080(2) Uani 1 1 d . . . . .
P1 P 0.06104(17) 0.43889(12) 0.36123(13) 0.0445(6) Uani 1 1 d . . . . .
P2 P 0.25879(19) 0.39591(13) 0.43334(14) 0.0487(6) Uani 1 1 d . . . . .
P3 P 0.5987(2) 0.58720(14) 0.75531(15) 0.0601(8) Uani 1 1 d . . . . .
Cu1 Cu 0.21196(8) 0.42543(5) 0.33041(6) 0.0427(3) Uani 1 1 d . . . . .
Cl1 Cl 0.1959(5) 0.8076(3) 0.1065(4) 0.0992(12) Uani 0.6 1 d . . P A 1
Cl2 Cl 0.2569(5) 0.6812(3) 0.0817(4) 0.0992(12) Uani 0.6 1 d . . P A 1
Cl1B Cl 0.1622(8) 0.8003(5) 0.0646(6) 0.0992(12) Uani 0.4 1 d . . P B 2
Cl2B Cl 0.3092(8) 0.7194(5) 0.1277(6) 0.0992(12) Uani 0.4 1 d . . P B 2
Cl3 Cl 0.268(2) 0.3710(10) 0.8111(8) 0.129(2) Uani 0.5 1 d . . P F 1
Cl4 Cl 0.2157(9) 0.4430(4) 0.6981(5) 0.129(2) Uani 0.5 1 d . . P F 1
Cl3B Cl 0.256(2) 0.3687(10) 0.7923(8) 0.129(2) Uani 0.5 1 d . . P F 2
Cl4B Cl 0.2628(9) 0.4859(4) 0.7239(5) 0.129(2) Uani 0.5 1 d . . P F 2
Cl5 Cl 0.7180(4) 0.2558(2) 0.4006(3) 0.0902(11) Uani 0.7 1 d . . P D 1
Cl6 Cl 0.7085(5) 0.3414(3) 0.5108(3) 0.0902(11) Uani 0.7 1 d . . P D 1
Cl5B Cl 0.7637(10) 0.3055(6) 0.3989(7) 0.0902(11) Uani 0.3 1 d . . P E 2
Cl6B Cl 0.6582(11) 0.3360(7) 0.5211(8) 0.0902(11) Uani 0.3 1 d . . P E 2
Cl7 Cl 0.4992(5) 0.3742(3) 0.6397(3) 0.151(2) Uani 1 1 d . . . . .
Cl8 Cl 0.6272(3) 0.37156(17) 0.7574(2) 0.1047(13) Uani 1 1 d . . . . .

loop_
_atom_site_aniso_label
_atom_site_aniso_U_11
_atom_site_aniso_U_22
_atom_site_aniso_U_33
_atom_site_aniso_U_23
_atom_site_aniso_U_13
_atom_site_aniso_U_12
C1 0.046(6) 0.042(5) 0.045(5) -0.008(4) 0.012(4) 0.000(4)
C2 0.049(6) 0.041(5) 0.052(6) -0.005(5) 0.007(5) 0.002(4)
C3 0.049(6) 0.040(5) 0.065(7) -0.010(5) 0.001(5) -0.007(5)
C4 0.032(5) 0.038(5) 0.056(6) -0.008(4) 0.002(4) -0.006(4)
C5 0.031(5) 0.035(5) 0.062(6) -0.004(4) -0.005(4) -0.002(4)
C6 0.034(5) 0.059(6) 0.046(5) 0.001(5) 0.005(4) -0.003(4)
C7 0.117(11) 0.028(5) 0.089(9) -0.012(5) 0.013(8) 0.012(6)
C8 0.063(7) 0.054(7) 0.093(9) -0.004(6) -0.006(6) -0.034(6)
C11 0.041(6) 0.072(7) 0.052(6) -0.027(6) -0.003(5) 0.007(5)
C12 0.054(7) 0.050(6) 0.089(9) -0.027(6) 0.004(6) 0.001(5)
C13 0.051(7) 0.111(11) 0.082(9) -0.057(8) -0.017(6) 0.018(7)
C14 0.039(6) 0.076(8) 0.055(6) -0.012(6) 0.001(5) -0.009(5)
C15 0.035(5) 0.062(7) 0.053(6) 0.001(5) 0.002(4) 0.001(5)
C16 0.044(6) 0.069(7) 0.061(6) 0.008(6) 0.001(5) -0.004(5)
C17 0.039(6) 0.049(7) 0.163(14) -0.018(8) -0.001(7) -0.008(5)
C18 0.102(13) 0.24(2) 0.100(12) -0.104(15) -0.021(10) 0.065(14)
C21 0.048(6) 0.044(5) 0.043(5) -0.002(4) -0.002(4) 0.002(5)
C22 0.048(6) 0.041(5) 0.054(6) -0.009(5) -0.004(5) 0.007(4)
C23 0.039(5) 0.038(5) 0.062(6) -0.010(5) 0.004(4) -0.001(4)
C24 0.043(6) 0.039(5) 0.060(6) -0.005(5) -0.004(5) 0.004(4)
C25 0.041(5) 0.033(5) 0.051(6) -0.002(4) 0.004(4) 0.004(4)
C26 0.037(5) 0.034(5) 0.051(5) -0.004(4) 0.001(4) 0.008(4)
C27 0.065(7) 0.062(7) 0.069(7) -0.005(6) -0.011(6) 0.015(6)
C28 0.044(6) 0.071(8) 0.083(8) -0.026(6) 0.008(5) -0.031(6)
C29 0.060(7) 0.059(7) 0.085(8) -0.025(6) 0.006(6) -0.003(6)
C31 0.032(5) 0.049(6) 0.067(7) -0.002(5) 0.013(4) -0.006(4)
C32 0.050(6) 0.039(5) 0.066(7) -0.003(5) 0.005(5) -0.004(4)
C33 0.045(6) 0.032(5) 0.069(7) 0.000(5) 0.009(5) 0.002(4)
C34 0.046(6) 0.028(4) 0.068(7) 0.011(4) 0.001(5) 0.000(4)
C35 0.040(5) 0.039(5) 0.053(6) 0.011(4) -0.001(4) 0.003(4)
C36 0.035(5) 0.031(5) 0.058(6) 0.004(4) 0.004(4) 0.004(4)
C37 0.095(11) 0.051(7) 0.136(13) -0.027(8) 0.010(9) -0.036(7)
C38 0.087(10) 0.046(7) 0.140(13) -0.001(8) 0.039(9) 0.028(7)
C39 0.055(7) 0.045(6) 0.073(7) -0.020(5) 0.010(5) -0.003(5)
C41 0.041(5) 0.032(5) 0.067(7) 0.013(4) 0.009(5) 0.001(4)
C42 0.036(5) 0.038(5) 0.067(6) 0.015(5) 0.013(4) -0.003(4)
C43 0.039(5) 0.037(5) 0.068(7) 0.007(5) 0.012(5) 0.011(4)
C44 0.033(5) 0.039(5) 0.056(6) 0.004(4) 0.011(4) 0.008(4)
C45 0.035(5) 0.036(5) 0.059(6) 0.005(4) 0.009(4) 0.005(4)
C46 0.045(5) 0.028(4) 0.060(6) 0.006(4) 0.009(5) 0.011(4)
C47 0.050(7) 0.042(6) 0.089(8) 0.015(5) 0.004(6) 0.003(5)
C48 0.058(7) 0.036(5) 0.104(9) 0.005(6) -0.009(6) 0.014(5)
C49 0.099(10) 0.032(6) 0.089(9) 0.004(5) 0.012(7) 0.008(6)
C51 0.052(6) 0.030(5) 0.062(6) -0.002(4) 0.011(5) -0.003(4)
C52 0.050(6) 0.034(5) 0.062(6) 0.015(4) 0.017(5) 0.009(4)
C53 0.043(5) 0.033(5) 0.057(6) 0.002(4) 0.003(4) 0.014(4)
C54 0.042(5) 0.034(5) 0.048(5) 0.000(4) 0.006(4) 0.005(4)
C55 0.043(5) 0.034(5) 0.051(6) 0.003(4) 0.007(4) 0.000(4)
C56 0.048(6) 0.033(5) 0.083(8) 0.008(5) -0.002(5) 0.011(4)
C57 0.132(13) 0.055(7) 0.108(11) 0.037(7) 0.076(10) 0.039(8)
C58 0.059(7) 0.036(6) 0.096(9) 0.004(5) 0.012(6) 0.019(5)
C59 0.085(10) 0.032(6) 0.153(14) 0.001(7) 0.020(9) -0.009(6)
C61 0.029(4) 0.030(4) 0.047(5) 0.001(4) 0.001(4) 0.001(4)
C62 0.039(5) 0.035(5) 0.054(6) 0.004(4) 0.006(4) 0.000(4)
C63 0.034(5) 0.024(4) 0.067(6) 0.001(4) 0.003(4) 0.000(4)
C64 0.035(5) 0.030(4) 0.049(5) -0.003(4) -0.006(4) -0.002(4)
C65 0.044(5) 0.027(4) 0.042(5) -0.003(4) -0.006(4) -0.008(4)
C66 0.044(6) 0.030(5) 0.062(6) 0.000(4) 0.000(5) 0.003(4)
C67 0.043(6) 0.049(6) 0.052(6) 0.000(5) -0.002(5) 0.011(5)
C68 0.057(7) 0.025(5) 0.089(8) -0.004(5) -0.001(6) -0.003(4)
C69 0.062(7) 0.028(5) 0.090(8) 0.002(5) -0.008(6) 0.003(5)
C70 0.038(5) 0.045(5) 0.065(6) 0.006(5) 0.005(5) -0.006(4)
C71 0.038(5) 0.042(5) 0.059(6) -0.002(5) -0.001(4) -0.001(4)
C72 0.042(6) 0.047(6) 0.092(8) 0.008(6) -0.015(6) -0.006(5)
C73 0.059(7) 0.050(6) 0.086(8) 0.003(6) -0.010(6) -0.011(5)
C74 0.057(7) 0.025(5) 0.117(10) -0.004(6) -0.017(7) -0.002(5)
C75 0.055(7) 0.048(6) 0.084(8) 0.011(6) -0.009(6) -0.013(5)
C76 0.045(6) 0.054(6) 0.071(7) 0.005(5) 0.003(5) -0.002(5)
C77 0.042(7) 0.108(11) 0.086(9) 0.024(8) 0.008(6) -0.008(7)
C78 0.050(8) 0.155(15) 0.086(10) 0.043(10) 0.022(7) 0.012(9)
C79 0.068(9) 0.161(16) 0.069(8) 0.061(9) 0.017(7) 0.010(9)
C80 0.073(9) 0.112(11) 0.058(7) 0.031(7) -0.003(6) 0.003(8)
C81 0.056(7) 0.069(7) 0.049(6) 0.019(5) 0.007(5) 0.006(6)
C82 0.048(6) 0.057(6) 0.057(6) 0.016(5) -0.001(5) 0.007(5)
C83 0.043(6) 0.091(9) 0.070(8) 0.024(7) 0.002(5) -0.010(6)
C84 0.066(8) 0.038(6) 0.103(10) 0.017(6) -0.007(7) -0.008(6)
C85 0.080(10) 0.048(7) 0.100(10) 0.021(7) 0.001(8) 0.001(7)
C86 0.066(9) 0.069(9) 0.147(14) 0.008(9) 0.018(9) 0.026(8)
C87 0.067(8) 0.065(8) 0.091(9) 0.009(7) 0.020(7) -0.007(6)
C88 0.051(6) 0.030(5) 0.080(8) 0.001(5) 0.003(5) -0.001(4)
C89 0.077(8) 0.046(6) 0.071(8) -0.002(6) -0.008(6) 0.003(6)
C90 0.058(7) 0.041(6) 0.085(8) -0.011(6) -0.006(6) 0.009(5)
C91 0.047(6) 0.043(5) 0.061(6) -0.013(5) -0.006(5) 0.001(5)
C92 0.047(6) 0.045(6) 0.067(7) -0.007(5) 0.015(5) 0.001(5)
C93 0.049(6) 0.062(6) 0.047(5) -0.007(5) 0.007(4) 0.002(6)
C94 0.039(5) 0.048(5) 0.039(5) 0.000(4) -0.002(4) -0.002(4)
C95 0.048(6) 0.044(6) 0.065(7) 0.009(5) 0.013(5) -0.001(5)
C96 0.049(6) 0.034(5) 0.064(7) 0.011(5) 0.009(5) -0.002(4)
C97 0.033(5) 0.043(5) 0.045(5) -0.003(4) 0.008(4) 0.002(4)
C98 0.033(5) 0.035(5) 0.050(5) 0.005(4) 0.007(4) 0.001(4)
C99 0.031(5) 0.040(5) 0.058(6) -0.007(4) -0.002(4) -0.001(4)
C100 0.092(3) 0.090(3) 0.117(4) -0.001(2) 0.015(2) 0.007(2)
C200 0.092(3) 0.090(3) 0.117(4) -0.001(2) 0.015(2) 0.007(2)
C101 0.167(17) 0.064(9) 0.093(11) -0.010(8) -0.011(11) 0.003(10)
C102 0.138(19) 0.018(8) 0.091(12) -0.013(8) -0.007(12) -0.006(8)
C202 0.138(19) 0.018(8) 0.091(12) -0.013(8) -0.007(12) -0.006(8)
C103 0.109(11) 0.057(8) 0.095(10) -0.001(7) 0.000(8) 0.000(7)
N1 0.041(5) 0.048(5) 0.050(5) 0.012(4) 0.003(4) -0.002(4)
N2 0.033(4) 0.035(4) 0.055(5) 0.002(4) -0.001(4) -0.001(3)
O1 0.040(4) 0.034(3) 0.052(4) -0.005(3) -0.002(3) 0.001(3)
O2 0.074(5) 0.037(4) 0.060(4) -0.006(3) 0.010(4) 0.001(3)
O3 0.070(5) 0.043(4) 0.070(5) -0.017(3) -0.002(4) -0.015(4)
O4 0.036(4) 0.047(4) 0.056(4) -0.009(3) 0.002(3) 0.003(3)
O5 0.038(4) 0.045(4) 0.051(4) -0.003(3) 0.004(3) 0.004(3)
O12 0.045(4) 0.035(4) 0.091(6) -0.013(4) -0.003(4) -0.006(3)
O13 0.069(6) 0.183(11) 0.068(6) -0.068(6) -0.018(5) 0.050(7)
O14 0.038(4) 0.055(4) 0.057(4) -0.012(3) 0.001(3) 0.004(3)
O15 0.037(4) 0.083(6) 0.057(4) 0.002(4) -0.002(3) 0.003(4)
O22 0.047(4) 0.046(4) 0.063(4) -0.013(3) -0.007(3) 0.000(3)
O23 0.039(4) 0.054(4) 0.071(5) -0.019(4) -0.001(3) -0.010(3)
O24 0.040(4) 0.045(4) 0.062(4) 0.008(3) 0.001(3) -0.003(3)
O25 0.049(4) 0.035(3) 0.052(4) -0.001(3) -0.001(3) -0.004(3)
O26 0.040(4) 0.041(4) 0.072(5) -0.018(3) -0.008(3) 0.008(3)
O32 0.058(5) 0.054(4) 0.074(5) -0.011(4) 0.002(4) -0.011(4)
O33 0.081(6) 0.028(3) 0.087(6) 0.003(3) 0.023(4) 0.003(4)
O34 0.042(4) 0.039(4) 0.057(4) 0.009(3) 0.008(3) 0.006(3)
O35 0.047(4) 0.038(4) 0.062(4) -0.007(3) -0.004(3) 0.003(3)
O36 0.043(4) 0.035(3) 0.069(4) -0.009(3) 0.005(3) -0.001(3)
O42 0.044(4) 0.028(3) 0.086(5) 0.010(3) 0.008(3) -0.001(3)
O43 0.050(4) 0.033(4) 0.085(5) 0.013(3) 0.011(4) 0.009(3)
O44 0.039(4) 0.038(3) 0.063(4) -0.002(3) 0.011(3) 0.002(3)
O45 0.040(4) 0.033(3) 0.065(4) 0.011(3) 0.013(3) 0.010(3)
O46 0.078(5) 0.029(3) 0.064(5) 0.005(3) 0.013(4) -0.001(3)
O52 0.074(5) 0.043(4) 0.072(5) 0.016(4) 0.037(4) 0.011(4)
O53 0.043(4) 0.046(4) 0.076(5) 0.015(4) 0.004(3) 0.011(3)
O54 0.036(3) 0.030(3) 0.057(4) -0.004(3) 0.004(3) -0.003(3)
O55 0.048(4) 0.032(3) 0.064(4) 0.006(3) 0.009(3) 0.006(3)
O56 0.060(5) 0.032(4) 0.105(6) -0.003(4) 0.004(4) -0.008(3)
O62 0.050(4) 0.037(3) 0.053(4) 0.001(3) -0.002(3) 0.004(3)
O63 0.055(4) 0.028(3) 0.056(4) -0.004(3) 0.000(3) 0.010(3)
O65 0.044(4) 0.023(3) 0.050(4) 0.000(3) 0.002(3) -0.003(3)
O66 0.061(4) 0.029(3) 0.061(4) -0.001(3) 0.004(3) 0.005(3)
F1 0.104(6) 0.075(5) 0.077(5) -0.019(4) 0.024(4) -0.010(4)
F2 0.084(5) 0.050(4) 0.126(6) 0.007(4) 0.005(5) 0.007(4)
F3 0.063(4) 0.084(5) 0.081(5) -0.007(4) 0.011(3) -0.006(4)
F4 0.065(4) 0.068(4) 0.067(4) -0.008(3) 0.000(3) 0.002(3)
F5 0.107(6) 0.051(4) 0.074(4) 0.000(3) -0.008(4) 0.006(4)
F6 0.083(5) 0.060(4) 0.101(5) -0.022(4) 0.034(4) -0.009(4)
P1 0.0343(12) 0.0467(15) 0.0527(14) 0.0076(11) 0.0023(10) -0.0033(11)
P2 0.0395(14) 0.0531(15) 0.0533(15) 0.0129(12) -0.0002(11) -0.0030(12)
P3 0.0647(19) 0.0470(16) 0.0697(19) -0.0036(14) 0.0137(15) 0.0033(14)
Cu1 0.0390(6) 0.0386(6) 0.0504(7) 0.0054(5) 0.0025(5) -0.0031(5)
Cl1 0.092(3) 0.090(3) 0.117(4) -0.001(2) 0.015(2) 0.007(2)
Cl2 0.092(3) 0.090(3) 0.117(4) -0.001(2) 0.015(2) 0.007(2)
Cl1B 0.092(3) 0.090(3) 0.117(4) -0.001(2) 0.015(2) 0.007(2)
Cl2B 0.092(3) 0.090(3) 0.117(4) -0.001(2) 0.015(2) 0.007(2)
Cl3 0.179(6) 0.075(2) 0.138(6) 0.020(4) 0.058(5) 0.019(3)
Cl4 0.179(6) 0.075(2) 0.138(6) 0.020(4) 0.058(5) 0.019(3)
Cl3B 0.179(6) 0.075(2) 0.138(6) 0.020(4) 0.058(5) 0.019(3)
Cl4B 0.179(6) 0.075(2) 0.138(6) 0.020(4) 0.058(5) 0.019(3)
Cl5 0.102(3) 0.0650(18) 0.104(2) 0.0018(18) 0.007(2) 0.002(2)
Cl6 0.102(3) 0.0650(18) 0.104(2) 0.0018(18) 0.007(2) 0.002(2)
Cl5B 0.102(3) 0.0650(18) 0.104(2) 0.0018(18) 0.007(2) 0.002(2)
Cl6B 0.102(3) 0.0650(18) 0.104(2) 0.0018(18) 0.007(2) 0.002(2)
Cl7 0.208(6) 0.125(4) 0.118(4) 0.002(3) -0.008(4) -0.047(4)
Cl8 0.101(3) 0.0546(19) 0.159(4) 0.000(2) 0.019(3) 0.0022(19)

_geom_special_details            
;
 All esds (except the esd in the dihedral angle between two l.s. planes)
 are estimated using the full covariance matrix.  The cell esds are taken
 into account individually in the estimation of esds in distances, angles
 and torsion angles; correlations between esds in cell parameters are only
 used when they are defined by crystal symmetry.  An approximate (isotropic)
 treatment of cell esds is used for estimating esds involving l.s. planes.
;

loop_
_geom_bond_atom_site_label_1
_geom_bond_atom_site_label_2
_geom_bond_distance
_geom_bond_site_symmetry_2
_geom_bond_publ_flag
C1 O1 1.398(11) . ?
C1 O5 1.415(11) . ?
C1 C2 1.535(13) . ?
C1 H1 1.0000 . ?
C2 O2 1.426(12) . ?
C2 C3 1.531(14) . ?
C2 H2 1.0000 . ?
C3 O3 1.440(12) . ?
C3 C4 1.524(14) . ?
C3 H3 1.0000 . ?
C4 O4 1.434(11) . ?
C4 C5 1.524(12) . ?
C4 H4 1.0000 . ?
C5 O5 1.440(10) . ?
C5 C6 1.520(13) . ?
C5 H5 1.0000 . ?
C6 P1 1.845(11) . ?
C6 H6A 0.9900 . ?
C6 H6B 0.9900 . ?
C7 O2 1.429(12) . ?
C7 H7A 0.9800 . ?
C7 H7B 0.9800 . ?
C7 H7C 0.9800 . ?
C8 O3 1.442(14) . ?
C8 H8A 0.9800 . ?
C8 H8B 0.9800 . ?
C8 H8C 0.9800 . ?
C11 O4 1.398(12) . ?
C11 O15 1.424(14) . ?
C11 C12 1.510(15) . ?
C11 H11 1.0000 . ?
C12 O12 1.398(14) . ?
C12 C13 1.554(18) . ?
C12 H12 1.0000 . ?
C13 O13 1.426(16) . ?
C13 C14 1.519(17) . ?
C13 H13 1.0000 . ?
C14 O14 1.438(12) . ?
C14 C15 1.531(14) . ?
C14 H14 1.0000 . ?
C15 O15 1.442(12) . ?
C15 C16 1.500(15) . ?
C15 H15 1.0000 . ?
C16 P2 1.825(11) . ?
C16 H16A 0.9900 . ?
C16 H16B 0.9900 . ?
C17 O12 1.460(13) . ?
C17 H17A 0.9800 . ?
C17 H17B 0.9800 . ?
C17 H17C 0.9800 . ?
C18 O13 1.447(17) . ?
C18 H18A 0.9800 . ?
C18 H18B 0.9800 . ?
C18 H18C 0.9800 . ?
C21 O14 1.400(11) . ?
C21 O25 1.413(11) . ?
C21 C22 1.510(14) . ?
C21 H21 1.0000 . ?
C22 O22 1.418(11) . ?
C22 C23 1.497(15) . ?
C22 H22 1.0000 . ?
C23 O23 1.419(11) . ?
C23 C24 1.539(13) . ?
C23 H23 1.0000 . ?
C24 O24 1.439(12) . ?
C24 C25 1.513(14) . ?
C24 H24 1.0000 . ?
C25 O25 1.448(11) . ?
C25 C26 1.501(12) . ?
C25 H25 1.0000 . ?
C26 O26 1.398(10) . ?
C26 H26A 0.9900 . ?
C26 H26B 0.9900 . ?
C27 O22 1.428(13) . ?
C27 H27A 0.9800 . ?
C27 H27B 0.9800 . ?
C27 H27C 0.9800 . ?
C28 O23 1.437(12) . ?
C28 H28A 0.9800 . ?
C28 H28B 0.9800 . ?
C28 H28C 0.9800 . ?
C29 O26 1.382(12) . ?
C29 H29A 0.9800 . ?
C29 H29B 0.9800 . ?
C29 H29C 0.9800 . ?
C31 O35 1.395(12) . ?
C31 O24 1.402(11) . ?
C31 C32 1.535(14) . ?
C31 H31 1.0000 . ?
C32 O32 1.417(13) . ?
C32 C33 1.514(14) . ?
C32 H32 1.0000 . ?
C33 O33 1.422(11) . ?
C33 C34 1.526(14) . ?
C33 H33 1.0000 . ?
C34 O34 1.428(11) . ?
C34 C35 1.525(12) . ?
C34 H34 1.0000 . ?
C35 O35 1.445(11) . ?
C35 C36 1.523(13) . ?
C35 H35 1.0000 . ?
C36 O36 1.398(11) . ?
C36 H36A 0.9900 . ?
C36 H36B 0.9900 . ?
C37 O32 1.440(13) . ?
C37 H37A 0.9800 . ?
C37 H37B 0.9800 . ?
C37 H37C 0.9800 . ?
C38 O33 1.415(15) . ?
C38 H38A 0.9800 . ?
C38 H38B 0.9800 . ?
C38 H38C 0.9800 . ?
C39 O36 1.436(11) . ?
C39 H39A 0.9800 . ?
C39 H39B 0.9800 . ?
C39 H39C 0.9800 . ?
C41 O45 1.408(12) . ?
C41 O34 1.431(12) . ?
C41 C42 1.547(12) . ?
C41 H41 1.0000 . ?
C42 O42 1.378(12) . ?
C42 C43 1.508(14) . ?
C42 H42 1.0000 . ?
C43 O43 1.434(11) . ?
C43 C44 1.516(13) . ?
C43 H43 1.0000 . ?
C44 O44 1.448(11) . ?
C44 C45 1.536(12) . ?
C44 H44 1.0000 . ?
C45 O45 1.446(11) . ?
C45 C46 1.503(13) . ?
C45 H45 1.0000 . ?
C46 O46 1.428(11) . ?
C46 H46A 0.9900 . ?
C46 H46B 0.9900 . ?
C47 O42 1.442(12) . ?
C47 H47A 0.9800 . ?
C47 H47B 0.9800 . ?
C47 H47C 0.9800 . ?
C48 O43 1.431(12) . ?
C48 H48A 0.9800 . ?
C48 H48B 0.9800 . ?
C48 H48C 0.9800 . ?
C49 O46 1.415(12) . ?
C49 H49A 0.9800 . ?
C49 H49B 0.9800 . ?
C49 H49C 0.9800 . ?
C51 O55 1.406(11) . ?
C51 O44 1.414(12) . ?
C51 C52 1.522(14) . ?
C51 H51 1.0000 . ?
C52 O52 1.427(11) . ?
C52 C53 1.519(14) . ?
C52 H52 1.0000 . ?
C53 O53 1.423(11) . ?
C53 C54 1.522(13) . ?
C53 H53 1.0000 . ?
C54 O54 1.451(11) . ?
C54 C55 1.505(13) . ?
C54 H54 1.0000 . ?
C55 O55 1.425(11) . ?
C55 C56 1.524(13) . ?
C55 H55 1.0000 . ?
C56 O56 1.441(13) . ?
C56 H56A 0.9900 . ?
C56 H56B 0.9900 . ?
C57 O52 1.420(14) . ?
C57 H57A 0.9800 . ?
C57 H57B 0.9800 . ?
C57 H57C 0.9800 . ?
C58 O53 1.424(12) . ?
C58 H58A 0.9800 . ?
C58 H58B 0.9800 . ?
C58 H58C 0.9800 . ?
C59 O56 1.400(14) . ?
C59 H59A 0.9800 . ?
C59 H59B 0.9800 . ?
C59 H59C 0.9800 . ?
C61 O54 1.385(10) . ?
C61 O65 1.425(10) . ?
C61 C62 1.517(12) . ?
C61 H61 1.0000 . ?
C62 O62 1.411(11) . ?
C62 C63 1.530(13) . ?
C62 H62 1.0000 . ?
C63 O63 1.416(11) . ?
C63 C64 1.510(12) . ?
C63 H63 1.0000 . ?
C64 O1 1.462(10) . ?
C64 C65 1.533(12) . ?
C64 H64 1.0000 . ?
C65 O65 1.431(10) . ?
C65 C66 1.502(12) . ?
C65 H65 1.0000 . ?
C66 O66 1.424(11) . ?
C66 H66A 0.9900 . ?
C66 H66B 0.9900 . ?
C67 O62 1.438(11) . ?
C67 H67A 0.9800 . ?
C67 H67B 0.9800 . ?
C67 H67C 0.9800 . ?
C68 O63 1.415(11) . ?
C68 H68A 0.9800 . ?
C68 H68B 0.9800 . ?
C68 H68C 0.9800 . ?
C69 O66 1.420(12) . ?
C69 H69A 0.9800 . ?
C69 H69B 0.9800 . ?
C69 H69C 0.9800 . ?
C70 C71 1.384(13) . ?
C70 C75 1.384(15) . ?
C70 P1 1.828(10) . ?
C71 C72 1.407(14) . ?
C71 H71 0.9500 . ?
C72 C73 1.396(15) . ?
C72 H72 0.9500 . ?
C73 C74 1.372(15) . ?
C73 H73 0.9500 . ?
C74 C75 1.402(15) . ?
C74 H74 0.9500 . ?
C75 H75 0.9500 . ?
C76 C77 1.392(16) . ?
C76 C81 1.446(15) . ?
C76 P1 1.804(11) . ?
C77 C78 1.377(18) . ?
C77 H77 0.9500 . ?
C78 C79 1.385(18) . ?
C78 H78 0.9500 . ?
C79 C80 1.367(18) . ?
C79 H79 0.9500 . ?
C80 C81 1.395(15) . ?
C80 H80 0.9500 . ?
C81 P2 1.825(11) . ?
C82 C87 1.390(16) . ?
C82 C83 1.416(16) . ?
C82 P2 1.811(11) . ?
C83 C84 1.395(18) . ?
C83 H83 0.9500 . ?
C84 C85 1.348(18) . ?
C84 H84 0.9500 . ?
C85 C86 1.351(19) . ?
C85 H85 0.9500 . ?
C86 C87 1.384(18) . ?
C86 H86 0.9500 . ?
C87 H87 0.9500 . ?
C88 N1 1.333(12) . ?
C88 C89 1.398(16) . ?
C88 H88 0.9500 . ?
C89 C90 1.363(17) . ?
C89 H89 0.9500 . ?
C90 C91 1.414(15) . ?
C90 H90 0.9500 . ?
C91 C99 1.420(14) . ?
C91 C92 1.432(15) . ?
C92 C93 1.366(15) . ?
C92 H92 0.9500 . ?
C93 C94 1.424(13) . ?
C93 H93 0.9500 . ?
C94 C95 1.404(14) . ?
C94 C98 1.414(13) . ?
C95 C96 1.394(14) . ?
C95 H95 0.9500 . ?
C96 C97 1.391(13) . ?
C96 H96 0.9500 . ?
C97 N2 1.332(11) . ?
C97 H97 0.9500 . ?
C98 N2 1.371(12) . ?
C98 C99 1.456(13) . ?
C99 N1 1.354(12) . ?
C100 Cl1 1.60(3) . ?
C100 Cl2 1.72(3) . ?
C100 H10A 0.9900 . ?
C100 H10B 0.9900 . ?
C200 Cl1B 1.77(4) . ?
C200 Cl2B 1.87(5) . ?
C200 H20A 0.9900 . ?
C200 H20B 0.9900 . ?
C101 Cl4 1.649(18) . ?
C101 Cl4B 1.66(2) . ?
C101 Cl3B 1.68(3) . ?
C101 Cl3 1.80(3) . ?
C101 H10C 0.9900 . ?
C101 H10D 0.9900 . ?
C102 Cl6 1.73(2) . ?
C102 Cl5 1.809(16) . ?
C102 H10E 0.9900 . ?
C102 H10F 0.9900 . ?
C202 Cl5B 1.65(6) . ?
C202 Cl6B 1.73(5) . ?
C202 H20C 0.9900 . ?
C202 H20D 0.9900 . ?
C103 Cl7 1.720(15) . ?
C103 Cl8 1.773(15) . ?
C103 H10G 0.9900 . ?
C103 H10H 0.9900 . ?
N1 Cu1 2.053(9) . ?
N2 Cu1 2.050(8) . ?
F1 P3 1.607(8) . ?
F2 P3 1.575(7) . ?
F3 P3 1.604(7) . ?
F4 P3 1.588(7) . ?
F5 P3 1.579(7) . ?
F6 P3 1.586(8) . ?
P1 Cu1 2.234(3) . ?
P2 Cu1 2.243(3) . ?

loop_
_geom_angle_atom_site_label_1
_geom_angle_atom_site_label_2
_geom_angle_atom_site_label_3
_geom_angle
_geom_angle_site_symmetry_1
_geom_angle_site_symmetry_3
_geom_angle_publ_flag
O1 C1 O5 113.0(7) . . ?
O1 C1 C2 109.7(8) . . ?
O5 C1 C2 109.7(7) . . ?
O1 C1 H1 108.1 . . ?
O5 C1 H1 108.1 . . ?
C2 C1 H1 108.1 . . ?
O2 C2 C3 109.1(8) . . ?
O2 C2 C1 110.2(8) . . ?
C3 C2 C1 109.9(8) . . ?
O2 C2 H2 109.2 . . ?
C3 C2 H2 109.2 . . ?
C1 C2 H2 109.2 . . ?
O3 C3 C4 106.8(8) . . ?
O3 C3 C2 110.6(8) . . ?
C4 C3 C2 109.5(8) . . ?
O3 C3 H3 109.9 . . ?
C4 C3 H3 109.9 . . ?
C2 C3 H3 109.9 . . ?
O4 C4 C5 106.6(7) . . ?
O4 C4 C3 109.4(7) . . ?
C5 C4 C3 111.3(8) . . ?
O4 C4 H4 109.9 . . ?
C5 C4 H4 109.9 . . ?
C3 C4 H4 109.9 . . ?
O5 C5 C6 107.5(7) . . ?
O5 C5 C4 111.5(7) . . ?
C6 C5 C4 111.3(8) . . ?
O5 C5 H5 108.8 . . ?
C6 C5 H5 108.8 . . ?
C4 C5 H5 108.8 . . ?
C5 C6 P1 114.7(7) . . ?
C5 C6 H6A 108.6 . . ?
P1 C6 H6A 108.6 . . ?
C5 C6 H6B 108.6 . . ?
P1 C6 H6B 108.6 . . ?
H6A C6 H6B 107.6 . . ?
O2 C7 H7A 109.5 . . ?
O2 C7 H7B 109.5 . . ?
H7A C7 H7B 109.5 . . ?
O2 C7 H7C 109.5 . . ?
H7A C7 H7C 109.5 . . ?
H7B C7 H7C 109.5 . . ?
O3 C8 H8A 109.5 . . ?
O3 C8 H8B 109.5 . . ?
H8A C8 H8B 109.5 . . ?
O3 C8 H8C 109.5 . . ?
H8A C8 H8C 109.5 . . ?
H8B C8 H8C 109.5 . . ?
O4 C11 O15 108.9(8) . . ?
O4 C11 C12 110.4(10) . . ?
O15 C11 C12 112.2(9) . . ?
O4 C11 H11 108.4 . . ?
O15 C11 H11 108.4 . . ?
C12 C11 H11 108.4 . . ?
O12 C12 C11 110.2(9) . . ?
O12 C12 C13 112.5(10) . . ?
C11 C12 C13 107.4(11) . . ?
O12 C12 H12 108.9 . . ?
C11 C12 H12 108.9 . . ?
C13 C12 H12 108.9 . . ?
O13 C13 C14 111.5(13) . . ?
O13 C13 C12 106.2(9) . . ?
C14 C13 C12 109.0(9) . . ?
O13 C13 H13 110.0 . . ?
C14 C13 H13 110.0 . . ?
C12 C13 H13 110.0 . . ?
O14 C14 C13 105.8(10) . . ?
O14 C14 C15 113.9(8) . . ?
C13 C14 C15 111.2(9) . . ?
O14 C14 H14 108.6 . . ?
C13 C14 H14 108.6 . . ?
C15 C14 H14 108.6 . . ?
O15 C15 C16 105.4(8) . . ?
O15 C15 C14 109.4(9) . . ?
C16 C15 C14 113.8(9) . . ?
O15 C15 H15 109.4 . . ?
C16 C15 H15 109.4 . . ?
C14 C15 H15 109.4 . . ?
C15 C16 P2 112.5(7) . . ?
C15 C16 H16A 109.1 . . ?
P2 C16 H16A 109.1 . . ?
C15 C16 H16B 109.1 . . ?
P2 C16 H16B 109.1 . . ?
H16A C16 H16B 107.8 . . ?
O12 C17 H17A 109.5 . . ?
O12 C17 H17B 109.5 . . ?
H17A C17 H17B 109.5 . . ?
O12 C17 H17C 109.5 . . ?
H17A C17 H17C 109.5 . . ?
H17B C17 H17C 109.5 . . ?
O13 C18 H18A 109.5 . . ?
O13 C18 H18B 109.5 . . ?
H18A C18 H18B 109.5 . . ?
O13 C18 H18C 109.5 . . ?
H18A C18 H18C 109.5 . . ?
H18B C18 H18C 109.5 . . ?
O14 C21 O25 112.7(7) . . ?
O14 C21 C22 108.7(8) . . ?
O25 C21 C22 109.2(8) . . ?
O14 C21 H21 108.7 . . ?
O25 C21 H21 108.7 . . ?
C22 C21 H21 108.7 . . ?
O22 C22 C23 108.4(8) . . ?
O22 C22 C21 112.6(8) . . ?
C23 C22 C21 110.9(8) . . ?
O22 C22 H22 108.2 . . ?
C23 C22 H22 108.2 . . ?
C21 C22 H22 108.2 . . ?
O23 C23 C22 111.5(8) . . ?
O23 C23 C24 107.0(8) . . ?
C22 C23 C24 111.0(8) . . ?
O23 C23 H23 109.1 . . ?
C22 C23 H23 109.1 . . ?
C24 C23 H23 109.1 . . ?
O24 C24 C25 103.3(7) . . ?
O24 C24 C23 111.4(8) . . ?
C25 C24 C23 113.6(8) . . ?
O24 C24 H24 109.4 . . ?
C25 C24 H24 109.4 . . ?
C23 C24 H24 109.4 . . ?
O25 C25 C26 105.5(7) . . ?
O25 C25 C24 112.1(7) . . ?
C26 C25 C24 113.9(8) . . ?
O25 C25 H25 108.4 . . ?
C26 C25 H25 108.4 . . ?
C24 C25 H25 108.4 . . ?
O26 C26 C25 110.0(7) . . ?
O26 C26 H26A 109.7 . . ?
C25 C26 H26A 109.7 . . ?
O26 C26 H26B 109.7 . . ?
C25 C26 H26B 109.7 . . ?
H26A C26 H26B 108.2 . . ?
O22 C27 H27A 109.5 . . ?
O22 C27 H27B 109.5 . . ?
H27A C27 H27B 109.5 . . ?
O22 C27 H27C 109.5 . . ?
H27A C27 H27C 109.5 . . ?
H27B C27 H27C 109.5 . . ?
O23 C28 H28A 109.5 . . ?
O23 C28 H28B 109.5 . . ?
H28A C28 H28B 109.5 . . ?
O23 C28 H28C 109.5 . . ?
H28A C28 H28C 109.5 . . ?
H28B C28 H28C 109.5 . . ?
O26 C29 H29A 109.5 . . ?
O26 C29 H29B 109.5 . . ?
H29A C29 H29B 109.5 . . ?
O26 C29 H29C 109.5 . . ?
H29A C29 H29C 109.5 . . ?
H29B C29 H29C 109.5 . . ?
O35 C31 O24 110.9(8) . . ?
O35 C31 C32 110.4(8) . . ?
O24 C31 C32 107.1(8) . . ?
O35 C31 H31 109.5 . . ?
O24 C31 H31 109.5 . . ?
C32 C31 H31 109.5 . . ?
O32 C32 C33 111.5(8) . . ?
O32 C32 C31 107.8(9) . . ?
C33 C32 C31 113.4(8) . . ?
O32 C32 H32 108.0 . . ?
C33 C32 H32 108.0 . . ?
C31 C32 H32 108.0 . . ?
O33 C33 C32 108.5(8) . . ?
O33 C33 C34 110.4(8) . . ?
C32 C33 C34 108.5(8) . . ?
O33 C33 H33 109.8 . . ?
C32 C33 H33 109.8 . . ?
C34 C33 H33 109.8 . . ?
O34 C34 C35 113.3(8) . . ?
O34 C34 C33 109.3(8) . . ?
C35 C34 C33 106.7(8) . . ?
O34 C34 H34 109.2 . . ?
C35 C34 H34 109.2 . . ?
C33 C34 H34 109.2 . . ?
O35 C35 C36 107.3(7) . . ?
O35 C35 C34 107.6(8) . . ?
C36 C35 C34 116.2(8) . . ?
O35 C35 H35 108.5 . . ?
C36 C35 H35 108.5 . . ?
C34 C35 H35 108.5 . . ?
O36 C36 C35 110.7(7) . . ?
O36 C36 H36A 109.5 . . ?
C35 C36 H36A 109.5 . . ?
O36 C36 H36B 109.5 . . ?
C35 C36 H36B 109.5 . . ?
H36A C36 H36B 108.1 . . ?
O32 C37 H37A 109.5 . . ?
O32 C37 H37B 109.5 . . ?
H37A C37 H37B 109.5 . . ?
O32 C37 H37C 109.5 . . ?
H37A C37 H37C 109.5 . . ?
H37B C37 H37C 109.5 . . ?
O33 C38 H38A 109.5 . . ?
O33 C38 H38B 109.5 . . ?
H38A C38 H38B 109.5 . . ?
O33 C38 H38C 109.5 . . ?
H38A C38 H38C 109.5 . . ?
H38B C38 H38C 109.5 . . ?
O36 C39 H39A 109.5 . . ?
O36 C39 H39B 109.5 . . ?
H39A C39 H39B 109.5 . . ?
O36 C39 H39C 109.5 . . ?
H39A C39 H39C 109.5 . . ?
H39B C39 H39C 109.5 . . ?
O45 C41 O34 111.8(7) . . ?
O45 C41 C42 109.4(8) . . ?
O34 C41 C42 111.4(8) . . ?
O45 C41 H41 108.0 . . ?
O34 C41 H41 108.0 . . ?
C42 C41 H41 108.0 . . ?
O42 C42 C43 107.0(8) . . ?
O42 C42 C41 115.0(8) . . ?
C43 C42 C41 111.0(7) . . ?
O42 C42 H42 107.9 . . ?
C43 C42 H42 107.9 . . ?
C41 C42 H42 107.9 . . ?
O43 C43 C42 106.4(8) . . ?
O43 C43 C44 108.5(8) . . ?
C42 C43 C44 112.5(8) . . ?
O43 C43 H43 109.8 . . ?
C42 C43 H43 109.8 . . ?
C44 C43 H43 109.8 . . ?
O44 C44 C43 104.1(7) . . ?
O44 C44 C45 110.1(7) . . ?
C43 C44 C45 111.8(8) . . ?
O44 C44 H44 110.2 . . ?
C43 C44 H44 110.2 . . ?
C45 C44 H44 110.2 . . ?
O45 C45 C46 105.1(7) . . ?
O45 C45 C44 110.1(7) . . ?
C46 C45 C44 112.9(8) . . ?
O45 C45 H45 109.5 . . ?
C46 C45 H45 109.5 . . ?
C44 C45 H45 109.5 . . ?
O46 C46 C45 109.2(8) . . ?
O46 C46 H46A 109.8 . . ?
C45 C46 H46A 109.8 . . ?
O46 C46 H46B 109.8 . . ?
C45 C46 H46B 109.8 . . ?
H46A C46 H46B 108.3 . . ?
O42 C47 H47A 109.5 . . ?
O42 C47 H47B 109.5 . . ?
H47A C47 H47B 109.5 . . ?
O42 C47 H47C 109.5 . . ?
H47A C47 H47C 109.5 . . ?
H47B C47 H47C 109.5 . . ?
O43 C48 H48A 109.5 . . ?
O43 C48 H48B 109.5 . . ?
H48A C48 H48B 109.5 . . ?
O43 C48 H48C 109.5 . . ?
H48A C48 H48C 109.5 . . ?
H48B C48 H48C 109.5 . . ?
O46 C49 H49A 109.5 . . ?
O46 C49 H49B 109.5 . . ?
H49A C49 H49B 109.5 . . ?
O46 C49 H49C 109.5 . . ?
H49A C49 H49C 109.5 . . ?
H49B C49 H49C 109.5 . . ?
O55 C51 O44 111.3(8) . . ?
O55 C51 C52 108.8(8) . . ?
O44 C51 C52 108.3(8) . . ?
O55 C51 H51 109.5 . . ?
O44 C51 H51 109.5 . . ?
C52 C51 H51 109.5 . . ?
O52 C52 C53 106.3(7) . . ?
O52 C52 C51 113.8(8) . . ?
C53 C52 C51 110.7(8) . . ?
O52 C52 H52 108.6 . . ?
C53 C52 H52 108.6 . . ?
C51 C52 H52 108.6 . . ?
O53 C53 C52 109.5(8) . . ?
O53 C53 C54 108.8(8) . . ?
C52 C53 C54 111.4(7) . . ?
O53 C53 H53 109.0 . . ?
C52 C53 H53 109.0 . . ?
C54 C53 H53 109.0 . . ?
O54 C54 C55 110.5(7) . . ?
O54 C54 C53 106.2(7) . . ?
C55 C54 C53 112.7(8) . . ?
O54 C54 H54 109.1 . . ?
C55 C54 H54 109.1 . . ?
C53 C54 H54 109.1 . . ?
O55 C55 C54 110.3(7) . . ?
O55 C55 C56 106.5(8) . . ?
C54 C55 C56 114.0(8) . . ?
O55 C55 H55 108.6 . . ?
C54 C55 H55 108.6 . . ?
C56 C55 H55 108.6 . . ?
O56 C56 C55 108.1(8) . . ?
O56 C56 H56A 110.1 . . ?
C55 C56 H56A 110.1 . . ?
O56 C56 H56B 110.1 . . ?
C55 C56 H56B 110.1 . . ?
H56A C56 H56B 108.4 . . ?
O52 C57 H57A 109.5 . . ?
O52 C57 H57B 109.5 . . ?
H57A C57 H57B 109.5 . . ?
O52 C57 H57C 109.5 . . ?
H57A C57 H57C 109.5 . . ?
H57B C57 H57C 109.5 . . ?
O53 C58 H58A 109.5 . . ?
O53 C58 H58B 109.5 . . ?
H58A C58 H58B 109.5 . . ?
O53 C58 H58C 109.5 . . ?
H58A C58 H58C 109.5 . . ?
H58B C58 H58C 109.5 . . ?
O56 C59 H59A 109.5 . . ?
O56 C59 H59B 109.5 . . ?
H59A C59 H59B 109.5 . . ?
O56 C59 H59C 109.5 . . ?
H59A C59 H59C 109.5 . . ?
H59B C59 H59C 109.5 . . ?
O54 C61 O65 111.9(6) . . ?
O54 C61 C62 109.1(7) . . ?
O65 C61 C62 108.5(7) . . ?
O54 C61 H61 109.1 . . ?
O65 C61 H61 109.1 . . ?
C62 C61 H61 109.1 . . ?
O62 C62 C61 114.3(8) . . ?
O62 C62 C63 108.5(7) . . ?
C61 C62 C63 108.9(7) . . ?
O62 C62 H62 108.3 . . ?
C61 C62 H62 108.3 . . ?
C63 C62 H62 108.3 . . ?
O63 C63 C64 110.0(8) . . ?
O63 C63 C62 111.6(7) . . ?
C64 C63 C62 109.8(7) . . ?
O63 C63 H63 108.5 . . ?
C64 C63 H63 108.5 . . ?
C62 C63 H63 108.5 . . ?
O1 C64 C63 108.9(7) . . ?
O1 C64 C65 106.4(6) . . ?
C63 C64 C65 112.0(8) . . ?
O1 C64 H64 109.8 . . ?
C63 C64 H64 109.8 . . ?
C65 C64 H64 109.8 . . ?
O65 C65 C66 104.2(7) . . ?
O65 C65 C64 110.8(7) . . ?
C66 C65 C64 110.7(8) . . ?
O65 C65 H65 110.3 . . ?
C66 C65 H65 110.3 . . ?
C64 C65 H65 110.3 . . ?
O66 C66 C65 109.6(8) . . ?
O66 C66 H66A 109.7 . . ?
C65 C66 H66A 109.7 . . ?
O66 C66 H66B 109.7 . . ?
C65 C66 H66B 109.7 . . ?
H66A C66 H66B 108.2 . . ?
O62 C67 H67A 109.5 . . ?
O62 C67 H67B 109.5 . . ?
H67A C67 H67B 109.5 . . ?
O62 C67 H67C 109.5 . . ?
H67A C67 H67C 109.5 . . ?
H67B C67 H67C 109.5 . . ?
O63 C68 H68A 109.5 . . ?
O63 C68 H68B 109.5 . . ?
H68A C68 H68B 109.5 . . ?
O63 C68 H68C 109.5 . . ?
H68A C68 H68C 109.5 . . ?
H68B C68 H68C 109.5 . . ?
O66 C69 H69A 109.5 . . ?
O66 C69 H69B 109.5 . . ?
H69A C69 H69B 109.5 . . ?
O66 C69 H69C 109.5 . . ?
H69A C69 H69C 109.5 . . ?
H69B C69 H69C 109.5 . . ?
C71 C70 C75 120.1(10) . . ?
C71 C70 P1 122.3(8) . . ?
C75 C70 P1 117.0(8) . . ?
C70 C71 C72 120.4(10) . . ?
C70 C71 H71 119.8 . . ?
C72 C71 H71 119.8 . . ?
C73 C72 C71 119.0(10) . . ?
C73 C72 H72 120.5 . . ?
C71 C72 H72 120.5 . . ?
C74 C73 C72 120.1(10) . . ?
C74 C73 H73 119.9 . . ?
C72 C73 H73 119.9 . . ?
C73 C74 C75 120.8(10) . . ?
C73 C74 H74 119.6 . . ?
C75 C74 H74 119.6 . . ?
C70 C75 C74 119.5(10) . . ?
C70 C75 H75 120.3 . . ?
C74 C75 H75 120.3 . . ?
C77 C76 C81 117.5(10) . . ?
C77 C76 P1 124.0(9) . . ?
C81 C76 P1 118.4(8) . . ?
C78 C77 C76 122.1(12) . . ?
C78 C77 H77 119.0 . . ?
C76 C77 H77 119.0 . . ?
C77 C78 C79 119.6(12) . . ?
C77 C78 H78 120.2 . . ?
C79 C78 H78 120.2 . . ?
C80 C79 C78 120.8(12) . . ?
C80 C79 H79 119.6 . . ?
C78 C79 H79 119.6 . . ?
C79 C80 C81 121.0(12) . . ?
C79 C80 H80 119.5 . . ?
C81 C80 H80 119.5 . . ?
C80 C81 C76 119.0(10) . . ?
C80 C81 P2 122.7(9) . . ?
C76 C81 P2 118.3(8) . . ?
C87 C82 C83 117.2(11) . . ?
C87 C82 P2 120.4(9) . . ?
C83 C82 P2 121.3(9) . . ?
C84 C83 C82 119.5(11) . . ?
C84 C83 H83 120.3 . . ?
C82 C83 H83 120.3 . . ?
C85 C84 C83 121.8(11) . . ?
C85 C84 H84 119.1 . . ?
C83 C84 H84 119.1 . . ?
C84 C85 C86 119.1(13) . . ?
C84 C85 H85 120.4 . . ?
C86 C85 H85 120.4 . . ?
C85 C86 C87 121.7(13) . . ?
C85 C86 H86 119.1 . . ?
C87 C86 H86 119.1 . . ?
C86 C87 C82 120.5(12) . . ?
C86 C87 H87 119.7 . . ?
C82 C87 H87 119.7 . . ?
N1 C88 C89 124.1(11) . . ?
N1 C88 H88 118.0 . . ?
C89 C88 H88 118.0 . . ?
C90 C89 C88 119.0(11) . . ?
C90 C89 H89 120.5 . . ?
C88 C89 H89 120.5 . . ?
C89 C90 C91 119.9(11) . . ?
C89 C90 H90 120.0 . . ?
C91 C90 H90 120.0 . . ?
C90 C91 C99 116.2(10) . . ?
C90 C91 C92 123.2(10) . . ?
C99 C91 C92 120.5(9) . . ?
C93 C92 C91 120.1(10) . . ?
C93 C92 H92 120.0 . . ?
C91 C92 H92 120.0 . . ?
C92 C93 C94 121.5(10) . . ?
C92 C93 H93 119.3 . . ?
C94 C93 H93 119.3 . . ?
C95 C94 C98 115.9(9) . . ?
C95 C94 C93 124.3(9) . . ?
C98 C94 C93 119.7(9) . . ?
C96 C95 C94 120.2(9) . . ?
C96 C95 H95 119.9 . . ?
C94 C95 H95 119.9 . . ?
C97 C96 C95 119.2(9) . . ?
C97 C96 H96 120.4 . . ?
C95 C96 H96 120.4 . . ?
N2 C97 C96 123.0(9) . . ?
N2 C97 H97 118.5 . . ?
C96 C97 H97 118.5 . . ?
N2 C98 C94 124.0(8) . . ?
N2 C98 C99 116.4(8) . . ?
C94 C98 C99 119.5(8) . . ?
N1 C99 C91 124.0(9) . . ?
N1 C99 C98 117.5(8) . . ?
C91 C99 C98 118.4(9) . . ?
Cl1 C100 Cl2 121.2(19) . . ?
Cl1 C100 H10A 107.0 . . ?
Cl2 C100 H10A 107.0 . . ?
Cl1 C100 H10B 107.0 . . ?
Cl2 C100 H10B 107.0 . . ?
H10A C100 H10B 106.8 . . ?
Cl1B C200 Cl2B 107(2) . . ?
Cl1B C200 H20A 110.4 . . ?
Cl2B C200 H20A 110.4 . . ?
Cl1B C200 H20B 110.4 . . ?
Cl2B C200 H20B 110.4 . . ?
H20A C200 H20B 108.6 . . ?
Cl4B C101 Cl3B 118.7(14) . . ?
Cl4 C101 Cl3 110.1(11) . . ?
Cl4 C101 H10C 109.6 . . ?
Cl3 C101 H10C 109.6 . . ?
Cl4 C101 H10D 109.6 . . ?
Cl3 C101 H10D 109.6 . . ?
H10C C101 H10D 108.2 . . ?
Cl6 C102 Cl5 110.1(10) . . ?
Cl6 C102 H10E 109.6 . . ?
Cl5 C102 H10E 109.6 . . ?
Cl6 C102 H10F 109.6 . . ?
Cl5 C102 H10F 109.6 . . ?
H10E C102 H10F 108.2 . . ?
Cl5B C202 Cl6B 126(3) . . ?
Cl5B C202 H20C 105.8 . . ?
Cl6B C202 H20C 105.8 . . ?
Cl5B C202 H20D 105.8 . . ?
Cl6B C202 H20D 105.8 . . ?
H20C C202 H20D 106.2 . . ?
Cl7 C103 Cl8 112.1(9) . . ?
Cl7 C103 H10G 109.2 . . ?
Cl8 C103 H10G 109.2 . . ?
Cl7 C103 H10H 109.2 . . ?
Cl8 C103 H10H 109.2 . . ?
H10G C103 H10H 107.9 . . ?
C88 N1 C99 116.7(9) . . ?
C88 N1 Cu1 131.0(8) . . ?
C99 N1 Cu1 111.9(6) . . ?
C97 N2 C98 117.5(8) . . ?
C97 N2 Cu1 130.5(7) . . ?
C98 N2 Cu1 111.9(6) . . ?
C1 O1 C64 115.3(7) . . ?
C2 O2 C7 113.6(8) . . ?
C3 O3 C8 112.2(8) . . ?
C11 O4 C4 120.5(7) . . ?
C1 O5 C5 113.5(7) . . ?
C12 O12 C17 113.3(9) . . ?
C13 O13 C18 112.3(11) . . ?
C21 O14 C14 118.1(8) . . ?
C11 O15 C15 115.3(8) . . ?
C22 O22 C27 114.4(8) . . ?
C23 O23 C28 115.7(8) . . ?
C31 O24 C24 116.1(7) . . ?
C21 O25 C25 112.2(7) . . ?
C29 O26 C26 112.9(8) . . ?
C32 O32 C37 116.7(9) . . ?
C38 O33 C33 113.8(9) . . ?
C34 O34 C41 114.9(7) . . ?
C31 O35 C35 114.3(7) . . ?
C36 O36 C39 110.8(7) . . ?
C42 O42 C47 114.1(8) . . ?
C48 O43 C43 114.7(8) . . ?
C51 O44 C44 118.5(7) . . ?
C41 O45 C45 115.9(7) . . ?
C49 O46 C46 112.2(8) . . ?
C57 O52 C52 111.4(8) . . ?
C53 O53 C58 113.7(8) . . ?
C61 O54 C54 118.8(7) . . ?
C51 O55 C55 112.9(7) . . ?
C59 O56 C56 110.3(10) . . ?
C62 O62 C67 112.6(7) . . ?
C68 O63 C63 111.8(8) . . ?
C61 O65 C65 114.0(6) . . ?
C69 O66 C66 112.9(8) . . ?
C76 P1 C70 103.3(5) . . ?
C76 P1 C6 99.1(5) . . ?
C70 P1 C6 106.6(5) . . ?
C76 P1 Cu1 106.1(4) . . ?
C70 P1 Cu1 120.5(4) . . ?
C6 P1 Cu1 118.0(3) . . ?
C82 P2 C16 104.9(5) . . ?
C82 P2 C81 103.3(5) . . ?
C16 P2 C81 103.9(5) . . ?
C82 P2 Cu1 111.9(4) . . ?
C16 P2 Cu1 125.1(4) . . ?
C81 P2 Cu1 105.5(3) . . ?
F2 P3 F5 178.4(5) . . ?
F2 P3 F6 91.0(4) . . ?
F5 P3 F6 90.5(4) . . ?
F2 P3 F4 90.0(4) . . ?
F5 P3 F4 89.4(4) . . ?
F6 P3 F4 89.6(4) . . ?
F2 P3 F3 88.8(4) . . ?
F5 P3 F3 89.7(4) . . ?
F6 P3 F3 179.8(5) . . ?
F4 P3 F3 90.3(4) . . ?
F2 P3 F1 90.0(4) . . ?
F5 P3 F1 90.6(4) . . ?
F6 P3 F1 91.3(4) . . ?
F4 P3 F1 179.2(4) . . ?
F3 P3 F1 88.9(4) . . ?
N2 Cu1 N1 82.1(3) . . ?
N2 Cu1 P1 126.1(2) . . ?
N1 Cu1 P1 120.6(2) . . ?
N2 Cu1 P2 130.6(2) . . ?
N1 Cu1 P2 109.1(2) . . ?
P1 Cu1 P2 90.29(10) . . ?

loop_
_geom_torsion_atom_site_label_1
_geom_torsion_atom_site_label_2
_geom_torsion_atom_site_label_3
_geom_torsion_atom_site_label_4
_geom_torsion
_geom_torsion_site_symmetry_1
_geom_torsion_site_symmetry_2
_geom_torsion_site_symmetry_3
_geom_torsion_site_symmetry_4
_geom_torsion_publ_flag
O1 C1 C2 O2 54.6(10) . . . . ?
O5 C1 C2 O2 179.3(7) . . . . ?
O1 C1 C2 C3 -65.7(10) . . . . ?
O5 C1 C2 C3 59.0(10) . . . . ?
O2 C2 C3 O3 66.7(10) . . . . ?
C1 C2 C3 O3 -172.3(8) . . . . ?
O2 C2 C3 C4 -175.8(8) . . . . ?
C1 C2 C3 C4 -54.8(11) . . . . ?
O3 C3 C4 O4 -70.8(10) . . . . ?
C2 C3 C4 O4 169.3(7) . . . . ?
O3 C3 C4 C5 171.7(8) . . . . ?
C2 C3 C4 C5 51.9(11) . . . . ?
O4 C4 C5 O5 -171.8(7) . . . . ?
C3 C4 C5 O5 -52.6(11) . . . . ?
O4 C4 C5 C6 68.2(10) . . . . ?
C3 C4 C5 C6 -172.6(8) . . . . ?
O5 C5 C6 P1 115.8(7) . . . . ?
C4 C5 C6 P1 -121.8(8) . . . . ?
O4 C11 C12 O12 -32.6(12) . . . . ?
O15 C11 C12 O12 89.1(11) . . . . ?
O4 C11 C12 C13 -155.4(9) . . . . ?
O15 C11 C12 C13 -33.8(12) . . . . ?
O12 C12 C13 O13 -175.0(10) . . . . ?
C11 C12 C13 O13 -53.6(12) . . . . ?
O12 C12 C13 C14 -54.8(14) . . . . ?
C11 C12 C13 C14 66.6(12) . . . . ?
O13 C13 C14 O14 -152.3(8) . . . . ?
C12 C13 C14 O14 90.8(11) . . . . ?
O13 C13 C14 C15 83.6(11) . . . . ?
C12 C13 C14 C15 -33.4(14) . . . . ?
O14 C14 C15 O15 -147.6(9) . . . . ?
C13 C14 C15 O15 -28.1(13) . . . . ?
O14 C14 C15 C16 94.9(12) . . . . ?
C13 C14 C15 C16 -145.7(11) . . . . ?
O15 C15 C16 P2 63.5(10) . . . . ?
C14 C15 C16 P2 -176.7(7) . . . . ?
O14 C21 C22 O22 60.2(10) . . . . ?
O25 C21 C22 O22 -176.5(7) . . . . ?
O14 C21 C22 C23 -61.5(10) . . . . ?
O25 C21 C22 C23 61.8(10) . . . . ?
O22 C22 C23 O23 66.1(10) . . . . ?
C21 C22 C23 O23 -169.8(7) . . . . ?
O22 C22 C23 C24 -174.7(7) . . . . ?
C21 C22 C23 C24 -50.5(11) . . . . ?
O23 C23 C24 O24 -78.9(9) . . . . ?
C22 C23 C24 O24 159.2(8) . . . . ?
O23 C23 C24 C25 164.9(8) . . . . ?
C22 C23 C24 C25 43.0(11) . . . . ?
O24 C24 C25 O25 -166.0(7) . . . . ?
C23 C24 C25 O25 -45.1(11) . . . . ?
O24 C24 C25 C26 74.2(9) . . . . ?
C23 C24 C25 C26 -164.9(8) . . . . ?
O25 C25 C26 O26 -63.4(10) . . . . ?
C24 C25 C26 O26 60.0(11) . . . . ?
O35 C31 C32 O32 172.4(7) . . . . ?
O24 C31 C32 O32 51.5(10) . . . . ?
O35 C31 C32 C33 48.5(11) . . . . ?
O24 C31 C32 C33 -72.4(11) . . . . ?
O32 C32 C33 O33 66.3(11) . . . . ?
C31 C32 C33 O33 -171.8(9) . . . . ?
O32 C32 C33 C34 -173.7(8) . . . . ?
C31 C32 C33 C34 -51.8(11) . . . . ?
O33 C33 C34 O34 -59.0(10) . . . . ?
C32 C33 C34 O34 -177.7(8) . . . . ?
O33 C33 C34 C35 178.2(8) . . . . ?
C32 C33 C34 C35 59.4(10) . . . . ?
O34 C34 C35 O35 174.4(8) . . . . ?
C33 C34 C35 O35 -65.2(10) . . . . ?
O34 C34 C35 C36 54.2(11) . . . . ?
C33 C34 C35 C36 174.5(8) . . . . ?
O35 C35 C36 O36 -59.4(9) . . . . ?
C34 C35 C36 O36 61.0(10) . . . . ?
O45 C41 C42 O42 176.0(7) . . . . ?
O34 C41 C42 O42 51.9(11) . . . . ?
O45 C41 C42 C43 54.4(11) . . . . ?
O34 C41 C42 C43 -69.8(11) . . . . ?
O42 C42 C43 O43 64.6(10) . . . . ?
C41 C42 C43 O43 -169.1(8) . . . . ?
O42 C42 C43 C44 -176.7(8) . . . . ?
C41 C42 C43 C44 -50.4(12) . . . . ?
O43 C43 C44 O44 -75.0(9) . . . . ?
C42 C43 C44 O44 167.6(8) . . . . ?
O43 C43 C44 C45 166.2(8) . . . . ?
C42 C43 C44 C45 48.7(11) . . . . ?
O44 C44 C45 O45 -165.2(7) . . . . ?
C43 C44 C45 O45 -49.9(10) . . . . ?
O44 C44 C45 C46 77.7(10) . . . . ?
C43 C44 C45 C46 -167.0(8) . . . . ?
O45 C45 C46 O46 77.8(9) . . . . ?
C44 C45 C46 O46 -162.2(8) . . . . ?
O55 C51 C52 O52 177.3(8) . . . . ?
O44 C51 C52 O52 56.1(11) . . . . ?
O55 C51 C52 C53 57.6(11) . . . . ?
O44 C51 C52 C53 -63.5(10) . . . . ?
O52 C52 C53 O53 67.0(10) . . . . ?
C51 C52 C53 O53 -168.9(8) . . . . ?
O52 C52 C53 C54 -172.6(8) . . . . ?
C51 C52 C53 C54 -48.6(11) . . . . ?
O53 C53 C54 O54 -72.4(9) . . . . ?
C52 C53 C54 O54 166.8(8) . . . . ?
O53 C53 C54 C55 166.5(8) . . . . ?
C52 C53 C54 C55 45.7(11) . . . . ?
O54 C54 C55 O55 -169.4(7) . . . . ?
C53 C54 C55 O55 -50.8(10) . . . . ?
O54 C54 C55 C56 70.8(10) . . . . ?
C53 C54 C55 C56 -170.6(9) . . . . ?
O55 C55 C56 O56 -70.2(10) . . . . ?
C54 C55 C56 O56 51.8(12) . . . . ?
O54 C61 C62 O62 61.1(10) . . . . ?
O65 C61 C62 O62 -176.8(7) . . . . ?
O54 C61 C62 C63 -60.4(9) . . . . ?
O65 C61 C62 C63 61.8(9) . . . . ?
O62 C62 C63 O63 56.1(10) . . . . ?
C61 C62 C63 O63 -178.9(7) . . . . ?
O62 C62 C63 C64 178.3(7) . . . . ?
C61 C62 C63 C64 -56.7(10) . . . . ?
O63 C63 C64 O1 -68.4(9) . . . . ?
C62 C63 C64 O1 168.5(7) . . . . ?
O63 C63 C64 C65 174.2(7) . . . . ?
C62 C63 C64 C65 51.0(10) . . . . ?
O1 C64 C65 O65 -168.9(7) . . . . ?
C63 C64 C65 O65 -50.0(9) . . . . ?
O1 C64 C65 C66 76.0(9) . . . . ?
C63 C64 C65 C66 -165.1(7) . . . . ?
O65 C65 C66 O66 66.8(9) . . . . ?
C64 C65 C66 O66 -174.0(7) . . . . ?
C75 C70 C71 C72 -0.7(16) . . . . ?
P1 C70 C71 C72 170.3(9) . . . . ?
C70 C71 C72 C73 -0.3(17) . . . . ?
C71 C72 C73 C74 0(2) . . . . ?
C72 C73 C74 C75 0(2) . . . . ?
C71 C70 C75 C74 1.4(18) . . . . ?
P1 C70 C75 C74 -170.0(10) . . . . ?
C73 C74 C75 C70 -1(2) . . . . ?
C81 C76 C77 C78 1(2) . . . . ?
P1 C76 C77 C78 -175.1(13) . . . . ?
C76 C77 C78 C79 -2(3) . . . . ?
C77 C78 C79 C80 1(3) . . . . ?
C78 C79 C80 C81 0(3) . . . . ?
C79 C80 C81 C76 -1(2) . . . . ?
C79 C80 C81 P2 -178.0(13) . . . . ?
C77 C76 C81 C80 -0.2(18) . . . . ?
P1 C76 C81 C80 176.3(10) . . . . ?
C77 C76 C81 P2 177.3(10) . . . . ?
P1 C76 C81 P2 -6.1(13) . . . . ?
C87 C82 C83 C84 0.1(17) . . . . ?
P2 C82 C83 C84 168.6(9) . . . . ?
C82 C83 C84 C85 -1.2(19) . . . . ?
C83 C84 C85 C86 4(2) . . . . ?
C84 C85 C86 C87 -5(2) . . . . ?
C85 C86 C87 C82 5(2) . . . . ?
C83 C82 C87 C86 -1.7(19) . . . . ?
P2 C82 C87 C86 -170.3(12) . . . . ?
N1 C88 C89 C90 -0.2(17) . . . . ?
C88 C89 C90 C91 -2.1(17) . . . . ?
C89 C90 C91 C99 3.4(15) . . . . ?
C89 C90 C91 C92 -178.1(10) . . . . ?
C90 C91 C92 C93 -178.9(10) . . . . ?
C99 C91 C92 C93 -0.4(15) . . . . ?
C91 C92 C93 C94 5.1(15) . . . . ?
C92 C93 C94 C95 175.4(10) . . . . ?
C92 C93 C94 C98 -5.6(14) . . . . ?
C98 C94 C95 C96 4.4(14) . . . . ?
C93 C94 C95 C96 -176.6(9) . . . . ?
C94 C95 C96 C97 -1.5(15) . . . . ?
C95 C96 C97 N2 -2.8(15) . . . . ?
C95 C94 C98 N2 -3.5(13) . . . . ?
C93 C94 C98 N2 177.4(8) . . . . ?
C95 C94 C98 C99 -179.6(9) . . . . ?
C93 C94 C98 C99 1.3(13) . . . . ?
C90 C91 C99 N1 -2.6(14) . . . . ?
C92 C91 C99 N1 178.8(9) . . . . ?
C90 C91 C99 C98 174.9(9) . . . . ?
C92 C91 C99 C98 -3.7(14) . . . . ?
N2 C98 C99 N1 4.5(12) . . . . ?
C94 C98 C99 N1 -179.1(8) . . . . ?
N2 C98 C99 C91 -173.2(8) . . . . ?
C94 C98 C99 C91 3.2(13) . . . . ?
C89 C88 N1 C99 1.0(15) . . . . ?
C89 C88 N1 Cu1 -171.1(8) . . . . ?
C91 C99 N1 C88 0.5(13) . . . . ?
C98 C99 N1 C88 -177.0(9) . . . . ?
C91 C99 N1 Cu1 174.1(7) . . . . ?
C98 C99 N1 Cu1 -3.4(10) . . . . ?
C96 C97 N2 C98 3.7(13) . . . . ?
C96 C97 N2 Cu1 -177.7(7) . . . . ?
C94 C98 N2 C97 -0.4(13) . . . . ?
C99 C98 N2 C97 175.8(8) . . . . ?
C94 C98 N2 Cu1 -179.3(7) . . . . ?
C99 C98 N2 Cu1 -3.1(10) . . . . ?
O5 C1 O1 C64 88.1(9) . . . . ?
C2 C1 O1 C64 -149.1(7) . . . . ?
C63 C64 O1 C1 90.1(9) . . . . ?
C65 C64 O1 C1 -149.0(7) . . . . ?
C3 C2 O2 C7 -109.8(10) . . . . ?
C1 C2 O2 C7 129.5(10) . . . . ?
C4 C3 O3 C8 140.5(9) . . . . ?
C2 C3 O3 C8 -100.4(11) . . . . ?
O15 C11 O4 C4 122.5(8) . . . . ?
C12 C11 O4 C4 -113.9(9) . . . . ?
C5 C4 O4 C11 -124.8(9) . . . . ?
C3 C4 O4 C11 114.8(10) . . . . ?
O1 C1 O5 C5 61.9(10) . . . . ?
C2 C1 O5 C5 -60.9(9) . . . . ?
C6 C5 O5 C1 -179.7(7) . . . . ?
C4 C5 O5 C1 58.1(10) . . . . ?
C11 C12 O12 C17 169.5(10) . . . . ?
C13 C12 O12 C17 -70.6(12) . . . . ?
C14 C13 O13 C18 76.7(16) . . . . ?
C12 C13 O13 C18 -164.7(14) . . . . ?
O25 C21 O14 C14 80.4(10) . . . . ?
C22 C21 O14 C14 -158.4(8) . . . . ?
C13 C14 O14 C21 169.4(8) . . . . ?
C15 C14 O14 C21 -68.1(12) . . . . ?
O4 C11 O15 C15 91.5(9) . . . . ?
C12 C11 O15 C15 -31.1(12) . . . . ?
C16 C15 O15 C11 -171.7(8) . . . . ?
C14 C15 O15 C11 65.6(11) . . . . ?
C23 C22 O22 C27 -147.8(9) . . . . ?
C21 C22 O22 C27 89.0(10) . . . . ?
C22 C23 O23 C28 -93.4(10) . . . . ?
C24 C23 O23 C28 145.0(9) . . . . ?
O35 C31 O24 C24 97.1(9) . . . . ?
C32 C31 O24 C24 -142.4(8) . . . . ?
C25 C24 O24 C31 -161.3(8) . . . . ?
C23 C24 O24 C31 76.4(10) . . . . ?
O14 C21 O25 C25 56.2(10) . . . . ?
C22 C21 O25 C25 -64.7(9) . . . . ?
C26 C25 O25 C21 -178.7(7) . . . . ?
C24 C25 O25 C21 56.8(10) . . . . ?
C25 C26 O26 C29 177.4(9) . . . . ?
C33 C32 O32 C37 -96.7(12) . . . . ?
C31 C32 O32 C37 138.2(10) . . . . ?
C32 C33 O33 C38 -137.0(11) . . . . ?
C34 C33 O33 C38 104.3(11) . . . . ?
C35 C34 O34 C41 -103.3(9) . . . . ?
C33 C34 O34 C41 137.9(8) . . . . ?
O45 C41 O34 C34 106.3(8) . . . . ?
C42 C41 O34 C34 -130.8(8) . . . . ?
O24 C31 O35 C35 63.1(10) . . . . ?
C32 C31 O35 C35 -55.5(10) . . . . ?
C36 C35 O35 C31 -168.7(7) . . . . ?
C34 C35 O35 C31 65.6(10) . . . . ?
C35 C36 O36 C39 179.3(8) . . . . ?
C43 C42 O42 C47 -170.8(8) . . . . ?
C41 C42 O42 C47 65.4(11) . . . . ?
C42 C43 O43 C48 -126.5(9) . . . . ?
C44 C43 O43 C48 112.2(9) . . . . ?
O55 C51 O44 C44 105.5(9) . . . . ?
C52 C51 O44 C44 -134.9(8) . . . . ?
C43 C44 O44 C51 151.2(8) . . . . ?
C45 C44 O44 C51 -88.8(10) . . . . ?
O34 C41 O45 C45 63.8(9) . . . . ?
C42 C41 O45 C45 -60.1(10) . . . . ?
C46 C45 O45 C41 -179.9(7) . . . . ?
C44 C45 O45 C41 58.2(10) . . . . ?
C45 C46 O46 C49 179.8(9) . . . . ?
C53 C52 O52 C57 -173.2(11) . . . . ?
C51 C52 O52 C57 64.7(13) . . . . ?
C52 C53 O53 C58 -114.2(9) . . . . ?
C54 C53 O53 C58 123.9(9) . . . . ?
O65 C61 O54 C54 99.8(8) . . . . ?
C62 C61 O54 C54 -140.2(7) . . . . ?
C55 C54 O54 C61 -103.7(8) . . . . ?
C53 C54 O54 C61 133.8(8) . . . . ?
O44 C51 O55 C55 53.7(10) . . . . ?
C52 C51 O55 C55 -65.6(10) . . . . ?
C54 C55 O55 C51 62.2(10) . . . . ?
C56 C55 O55 C51 -173.5(8) . . . . ?
C55 C56 O56 C59 -166.7(9) . . . . ?
C61 C62 O62 C67 63.2(10) . . . . ?
C63 C62 O62 C67 -175.2(8) . . . . ?
C64 C63 O63 C68 138.6(8) . . . . ?
C62 C63 O63 C68 -99.3(9) . . . . ?
O54 C61 O65 C65 56.9(9) . . . . ?
C62 C61 O65 C65 -63.4(9) . . . . ?
C66 C65 O65 C61 176.1(7) . . . . ?
C64 C65 O65 C61 57.0(9) . . . . ?
C65 C66 O66 C69 -142.2(8) . . . . ?
C77 C76 P1 C70 -44.2(12) . . . . ?
C81 C76 P1 C70 139.5(9) . . . . ?
C77 C76 P1 C6 65.4(11) . . . . ?
C81 C76 P1 C6 -110.9(9) . . . . ?
C77 C76 P1 Cu1 -171.8(10) . . . . ?
C81 C76 P1 Cu1 11.9(10) . . . . ?
C71 C70 P1 C76 124.8(9) . . . . ?
C75 C70 P1 C76 -64.0(10) . . . . ?
C71 C70 P1 C6 20.9(10) . . . . ?
C75 C70 P1 C6 -167.9(9) . . . . ?
C71 C70 P1 Cu1 -117.2(8) . . . . ?
C75 C70 P1 Cu1 54.0(10) . . . . ?
C5 C6 P1 C76 157.6(7) . . . . ?
C5 C6 P1 C70 -95.5(7) . . . . ?
C5 C6 P1 Cu1 43.8(8) . . . . ?
C87 C82 P2 C16 -56.0(11) . . . . ?
C83 C82 P2 C16 135.9(9) . . . . ?
C87 C82 P2 C81 -164.6(10) . . . . ?
C83 C82 P2 C81 27.3(10) . . . . ?
C87 C82 P2 Cu1 82.3(10) . . . . ?
C83 C82 P2 Cu1 -85.7(9) . . . . ?
C15 C16 P2 C82 150.9(8) . . . . ?
C15 C16 P2 C81 -100.9(8) . . . . ?
C15 C16 P2 Cu1 19.8(10) . . . . ?
C80 C81 P2 C82 57.0(12) . . . . ?
C76 C81 P2 C82 -120.4(9) . . . . ?
C80 C81 P2 C16 -52.3(13) . . . . ?
C76 C81 P2 C16 130.2(9) . . . . ?
C80 C81 P2 Cu1 174.6(11) . . . . ?
C76 C81 P2 Cu1 -2.8(10) . . . . ?

_refine_diff_density_max         1.088
_refine_diff_density_min         -0.641
_refine_diff_density_rms         0.080

loop_
_platon_squeeze_void_nr
_platon_squeeze_void_average_x
_platon_squeeze_void_average_y
_platon_squeeze_void_average_z
_platon_squeeze_void_volume
_platon_squeeze_void_count_electrons
_platon_squeeze_void_content
1 0.038 0.071 0.322 316 95 ' '
2 -0.038 0.571 0.678 316 94 ' '
_platon_squeeze_void_probe_radius 1.20
_platon_squeeze_details          
;
 The residual electron density was assigned to two
 molecules of the dichloromethane solvent [189/2 = 95 e per
 asymmetric unit; two molecules of CH2Cl2 would give 84e].
;

_shelx_res_file                  
;

    shelx.res created by SHELXL-2014/7

TITL mo_datap190808_0m_a.res in P2(1)
CELL  0.71073  13.8620  21.4530  20.2737   90.000   93.062   90.000
ZERR     2.00   0.0016   0.0023   0.0024    0.000    0.003    0.000
LATT  -1
SYMM  - X, 1/2 + Y, - Z
SFAC  C    H    N    O    F    P    CU   CL
UNIT  190 272 4 66 12 6 2 16
MERG   2
OMIT     1   0   1
ABIN
EADP C100 C200 CL1 CL2 CL1B CL2B
EADP CL3 CL4 CL3B CL4B
EADP C102 C202
EADP CL5 CL6 CL5B CL6B
FMAP   2
PLAN   10
SIZE     0.120   0.180   0.500
ACTA
BOND   $H
CONF
L.S.  12    0  106
TEMP  -153.00
WGHT    0.087600
EXTI    0.008706
FVAR       0.31325
C1    1   -0.018924    0.639327    0.251564    11.00000    0.04638    0.04189 =
         0.04498   -0.00794    0.01178    0.00046
AFIX  13
H1    2   -0.082869    0.654599    0.232932    11.00000   -1.20000
AFIX   0
C2    1    0.034405    0.694530    0.285034    11.00000    0.04910    0.04138 =
         0.05235   -0.00526    0.00709    0.00159
AFIX  13
H2    2   -0.006552    0.712582    0.319400    11.00000   -1.20000
AFIX   0
C3    1    0.130357    0.672466    0.317910    11.00000    0.04887    0.03987 =
         0.06498   -0.00974    0.00056   -0.00722
AFIX  13
H3    2    0.174633    0.658386    0.283512    11.00000   -1.20000
AFIX   0
C4    1    0.111715    0.619005    0.365077    11.00000    0.03171    0.03845 =
         0.05617   -0.00808    0.00236   -0.00587
AFIX  13
H4    2    0.078287    0.635032    0.404161    11.00000   -1.20000
AFIX   0
C5    1    0.051059    0.568001    0.330867    11.00000    0.03066    0.03535 =
         0.06249   -0.00427   -0.00502   -0.00232
AFIX  13
H5    2    0.090033    0.547652    0.296778    11.00000   -1.20000
AFIX   0
C6    1    0.021533    0.518825    0.379822    11.00000    0.03433    0.05904 =
         0.04599    0.00074    0.00498   -0.00295
AFIX  23
H6A   2   -0.049747    0.519086    0.381205    11.00000   -1.20000
H6B   2    0.048500    0.530452    0.424329    11.00000   -1.20000
AFIX   0
C7    1    0.023431    0.802386    0.256169    11.00000    0.11685    0.02846 =
         0.08900   -0.01230    0.01306    0.01157
AFIX 137
H7A   2   -0.045742    0.802005    0.263931    11.00000   -1.50000
H7B   2    0.035735    0.831909    0.220701    11.00000   -1.50000
H7C   2    0.059919    0.815072    0.296690    11.00000   -1.50000
AFIX   0
C8    1    0.250887    0.752378    0.323156    11.00000    0.06301    0.05387 =
         0.09268   -0.00408   -0.00595   -0.03412
AFIX 137
H8A   2    0.283121    0.782868    0.352817    11.00000   -1.50000
H8B   2    0.222970    0.773751    0.283902    11.00000   -1.50000
H8C   2    0.298000    0.721392    0.309817    11.00000   -1.50000
AFIX   0
C11   1    0.235176    0.593855    0.452634    11.00000    0.04087    0.07236 =
         0.05175   -0.02663   -0.00299    0.00724
AFIX  13
H11   2    0.184230    0.614130    0.478390    11.00000   -1.20000
AFIX   0
C12   1    0.325848    0.632826    0.459859    11.00000    0.05448    0.04967 =
         0.08942   -0.02652    0.00433    0.00081
AFIX  13
H12   2    0.307277    0.677581    0.464602    11.00000   -1.20000
AFIX   0
C13   1    0.382579    0.611488    0.524088    11.00000    0.05072    0.11090 =
         0.08233   -0.05666   -0.01670    0.01782
AFIX  13
H13   2    0.438809    0.639813    0.533930    11.00000   -1.20000
AFIX   0
C14   1    0.417675    0.545140    0.515016    11.00000    0.03919    0.07567 =
         0.05548   -0.01206    0.00090   -0.00945
AFIX  13
H14   2    0.424362    0.524628    0.559316    11.00000   -1.20000
AFIX   0
C15   1    0.345877    0.507567    0.470950    11.00000    0.03510    0.06240 =
         0.05259    0.00105    0.00224    0.00113
AFIX  13
H15   2    0.363785    0.510888    0.423948    11.00000   -1.20000
AFIX   0
C16   1    0.339714    0.440114    0.489799    11.00000    0.04398    0.06873 =
         0.06067    0.00766    0.00075   -0.00375
AFIX  23
H16A  2    0.316577    0.436982    0.535040    11.00000   -1.20000
H16B  2    0.405080    0.421479    0.490215    11.00000   -1.20000
AFIX   0
C17   1    0.458982    0.671061    0.401781    11.00000    0.03927    0.04950 =
         0.16347   -0.01756   -0.00135   -0.00780
AFIX 137
H17A  2    0.433220    0.713554    0.403153    11.00000   -1.50000
H17B  2    0.492579    0.665218    0.360911    11.00000   -1.50000
H17C  2    0.504359    0.664374    0.439861    11.00000   -1.50000
AFIX   0
C18   1    0.364796    0.612915    0.640519    11.00000    0.10169    0.24177 =
         0.10026   -0.10423   -0.02055    0.06478
AFIX 137
H18A  2    0.425501    0.589783    0.638312    11.00000   -1.50000
H18B  2    0.323068    0.591910    0.671102    11.00000   -1.50000
H18C  2    0.378511    0.655380    0.656178    11.00000   -1.50000
AFIX   0
C21   1    0.568609    0.496592    0.486505    11.00000    0.04849    0.04360 =
         0.04340   -0.00219   -0.00232    0.00195
AFIX  13
H21   2    0.560772    0.471716    0.527588    11.00000   -1.20000
AFIX   0
C22   1    0.673184    0.515578    0.483837    11.00000    0.04771    0.04076 =
         0.05431   -0.00857   -0.00396    0.00719
AFIX  13
H22   2    0.713196    0.476894    0.481976    11.00000   -1.20000
AFIX   0
C23   1    0.688896    0.553361    0.423255    11.00000    0.03911    0.03776 =
         0.06186   -0.01047    0.00354   -0.00051
AFIX  13
H23   2    0.657242    0.594938    0.427600    11.00000   -1.20000
AFIX   0
C24   1    0.645758    0.520577    0.360928    11.00000    0.04262    0.03945 =
         0.05956   -0.00510   -0.00377    0.00431
AFIX  13
H24   2    0.690976    0.487232    0.347256    11.00000   -1.20000
AFIX   0
C25   1    0.547026    0.492614    0.369564    11.00000    0.04096    0.03291 =
         0.05112   -0.00248    0.00431    0.00426
AFIX  13
H25   2    0.498724    0.527241    0.369469    11.00000   -1.20000
AFIX   0
C26   1    0.515636    0.446948    0.316575    11.00000    0.03668    0.03359 =
         0.05129   -0.00381    0.00132    0.00780
AFIX  23
H26A  2    0.450422    0.430937    0.324916    11.00000   -1.20000
H26B  2    0.512356    0.468053    0.273088    11.00000   -1.20000
AFIX   0
C27   1    0.744886    0.513875    0.593835    11.00000    0.06507    0.06224 =
         0.06886   -0.00456   -0.01121    0.01478
AFIX 137
H27A  2    0.699507    0.480362    0.603091    11.00000   -1.50000
H27B  2    0.754892    0.540287    0.633044    11.00000   -1.50000
H27C  2    0.806721    0.495786    0.582389    11.00000   -1.50000
AFIX   0
C28   1    0.830026    0.618570    0.441641    11.00000    0.04358    0.07130 =
         0.08281   -0.02618    0.00759   -0.03075
AFIX 137
H28A  2    0.790057    0.654243    0.427259    11.00000   -1.50000
H28B  2    0.895489    0.623944    0.426525    11.00000   -1.50000
H28C  2    0.832691    0.615914    0.489960    11.00000   -1.50000
AFIX   0
C29   1    0.554081    0.352193    0.269862    11.00000    0.05972    0.05855 =
         0.08472   -0.02450    0.00562   -0.00290
AFIX 137
H29A  2    0.499175    0.328574    0.285365    11.00000   -1.50000
H29B  2    0.608461    0.323876    0.264088    11.00000   -1.50000
H29C  2    0.535489    0.372080    0.227558    11.00000   -1.50000
AFIX   0
C31   1    0.710391    0.583019    0.274858    11.00000    0.03152    0.04913 =
         0.06737   -0.00169    0.01298   -0.00606
AFIX  13
H31   2    0.769261    0.577982    0.305096    11.00000   -1.20000
AFIX   0
C32   1    0.696335    0.652224    0.257665    11.00000    0.05028    0.03901 =
         0.06552   -0.00310    0.00509   -0.00360
AFIX  13
H32   2    0.759312    0.668876    0.243422    11.00000   -1.20000
AFIX   0
C33   1    0.620755    0.663482    0.202246    11.00000    0.04462    0.03244 =
         0.06908    0.00006    0.00884    0.00169
AFIX  13
H33   2    0.555301    0.652753    0.217374    11.00000   -1.20000
AFIX   0
C34   1    0.644102    0.622395    0.143786    11.00000    0.04581    0.02808 =
         0.06766    0.01121    0.00128   -0.00012
AFIX  13
H34   2    0.710375    0.632677    0.129863    11.00000   -1.20000
AFIX   0
C35   1    0.642692    0.555163    0.168206    11.00000    0.04042    0.03912 =
         0.05274    0.01093   -0.00112    0.00294
AFIX  13
H35   2    0.580317    0.547719    0.189533    11.00000   -1.20000
AFIX   0
C36   1    0.655045    0.504908    0.116246    11.00000    0.03534    0.03088 =
         0.05751    0.00357    0.00395    0.00425
AFIX  23
H36A  2    0.650881    0.463276    0.136969    11.00000   -1.20000
H36B  2    0.602306    0.508287    0.081531    11.00000   -1.20000
AFIX   0
C37   1    0.718774    0.743563    0.327942    11.00000    0.09461    0.05144 =
         0.13595   -0.02668    0.01010   -0.03623
AFIX 137
H37A  2    0.789117    0.738629    0.328891    11.00000   -1.50000
H37B  2    0.699941    0.760084    0.370447    11.00000   -1.50000
H37C  2    0.698193    0.772539    0.292564    11.00000   -1.50000
AFIX   0
C38   1    0.531232    0.754999    0.173724    11.00000    0.08716    0.04567 =
         0.13965   -0.00069    0.03944    0.02767
AFIX 137
H38A  2    0.493056    0.730848    0.140642    11.00000   -1.50000
H38B  2    0.538404    0.797850    0.157967    11.00000   -1.50000
H38C  2    0.498289    0.755346    0.215306    11.00000   -1.50000
AFIX   0
C39   1    0.756327    0.463283    0.039258    11.00000    0.05525    0.04507 =
         0.07264   -0.01977    0.01009   -0.00270
AFIX 137
H39A  2    0.737933    0.422879    0.057321    11.00000   -1.50000
H39B  2    0.824089    0.461889    0.027807    11.00000   -1.50000
H39C  2    0.715295    0.472468   -0.000415    11.00000   -1.50000
AFIX   0
C41   1    0.615917    0.637994    0.026592    11.00000    0.04118    0.03237 =
         0.06746    0.01305    0.00903    0.00087
AFIX  13
H41   2    0.687745    0.640820    0.033567    11.00000   -1.20000
AFIX   0
C42   1    0.580383    0.696878   -0.011441    11.00000    0.03558    0.03838 =
         0.06716    0.01454    0.01318   -0.00328
AFIX  13
H42   2    0.617543    0.700229   -0.052234    11.00000   -1.20000
AFIX   0
C43   1    0.474684    0.691637   -0.032514    11.00000    0.03919    0.03741 =
         0.06811    0.00749    0.01196    0.01076
AFIX  13
H43   2    0.434714    0.695913    0.006865    11.00000   -1.20000
AFIX   0
C44   1    0.450653    0.630826   -0.067780    11.00000    0.03349    0.03930 =
         0.05594    0.00380    0.01128    0.00844
AFIX  13
H44   2    0.474463    0.631711   -0.113470    11.00000   -1.20000
AFIX   0
C45   1    0.493019    0.574404   -0.029604    11.00000    0.03466    0.03581 =
         0.05918    0.00467    0.00913    0.00518
AFIX  13
H45   2    0.457197    0.567922    0.011369    11.00000   -1.20000
AFIX   0
C46   1    0.490008    0.515600   -0.069927    11.00000    0.04497    0.02811 =
         0.05976    0.00626    0.00910    0.01092
AFIX  23
H46A  2    0.427464    0.512611   -0.095685    11.00000   -1.20000
H46B  2    0.542369    0.516136   -0.101273    11.00000   -1.20000
AFIX   0
C47   1    0.691245    0.769049    0.037917    11.00000    0.04995    0.04220 =
         0.08896    0.01539    0.00387    0.00322
AFIX 137
H47A  2    0.726881    0.767298   -0.002509    11.00000   -1.50000
H47B  2    0.720272    0.739982    0.070565    11.00000   -1.50000
H47C  2    0.694127    0.811472    0.055842    11.00000   -1.50000
AFIX   0
C48   1    0.374749    0.780740   -0.060928    11.00000    0.05788    0.03572 =
         0.10426    0.00460   -0.00870    0.01371
AFIX 137
H48A  2    0.315208    0.756029   -0.062579    11.00000   -1.50000
H48B  2    0.367855    0.815211   -0.092547    11.00000   -1.50000
H48C  2    0.386946    0.797490   -0.016289    11.00000   -1.50000
AFIX   0
C49   1    0.499138    0.406022   -0.061593    11.00000    0.09854    0.03198 =
         0.08888    0.00365    0.01180    0.00813
AFIX 137
H49A  2    0.438033    0.402689   -0.087982    11.00000   -1.50000
H49B  2    0.504471    0.371385   -0.030094    11.00000   -1.50000
H49C  2    0.553154    0.404384   -0.090820    11.00000   -1.50000
AFIX   0
C51   1    0.298028    0.595857   -0.123291    11.00000    0.05211    0.03032 =
         0.06200   -0.00155    0.01064   -0.00295
AFIX  13
H51   2    0.343763    0.588725   -0.159050    11.00000   -1.20000
AFIX   0
C52   1    0.213803    0.635698   -0.149871    11.00000    0.05001    0.03409 =
         0.06153    0.01501    0.01696    0.00858
AFIX  13
H52   2    0.181443    0.613926   -0.188656    11.00000   -1.20000
AFIX   0
C53   1    0.140551    0.644675   -0.097586    11.00000    0.04340    0.03338 =
         0.05750    0.00220    0.00337    0.01356
AFIX  13
H53   2    0.168187    0.673526   -0.062740    11.00000   -1.20000
AFIX   0
C54   1    0.115128    0.583025   -0.065687    11.00000    0.04167    0.03377 =
         0.04787   -0.00033    0.00583    0.00526
AFIX  13
H54   2    0.070970    0.558955   -0.096884    11.00000   -1.20000
AFIX   0
C55   1    0.202784    0.544047   -0.047397    11.00000    0.04270    0.03377 =
         0.05129    0.00347    0.00671    0.00010
AFIX  13
H55   2    0.240905    0.565214   -0.010596    11.00000   -1.20000
AFIX   0
C56   1    0.179524    0.477966   -0.025740    11.00000    0.04766    0.03333 =
         0.08251    0.00770   -0.00179    0.01148
AFIX  23
H56A  2    0.239562    0.453050   -0.020531    11.00000   -1.20000
H56B  2    0.148732    0.478847    0.017200    11.00000   -1.20000
AFIX   0
C57   1    0.301448    0.694289   -0.224349    11.00000    0.13247    0.05491 =
         0.10804    0.03745    0.07569    0.03869
AFIX 137
H57A  2    0.273523    0.665596   -0.257791    11.00000   -1.50000
H57B  2    0.365875    0.679628   -0.209313    11.00000   -1.50000
H57C  2    0.306500    0.736020   -0.243524    11.00000   -1.50000
AFIX   0
C58   1    0.035593    0.732756   -0.104129    11.00000    0.05881    0.03604 =
         0.09590    0.00397    0.01205    0.01860
AFIX 137
H58A  2    0.027186    0.731670   -0.056453    11.00000   -1.50000
H58B  2   -0.023478    0.748665   -0.126940    11.00000   -1.50000
H58C  2    0.089904    0.760118   -0.113248    11.00000   -1.50000
AFIX   0
C59   1    0.074126    0.395815   -0.051814    11.00000    0.08510    0.03242 =
         0.15295    0.00057    0.02027   -0.00899
AFIX 137
H59A  2    0.124434    0.371112   -0.028217    11.00000   -1.50000
H59B  2    0.045764    0.371541   -0.088931    11.00000   -1.50000
H59C  2    0.023739    0.406454   -0.021618    11.00000   -1.50000
AFIX   0
C61   1   -0.020310    0.567183    0.004671    11.00000    0.02894    0.03044 =
         0.04682    0.00089    0.00064    0.00056
AFIX  13
H61   2   -0.047452    0.548615   -0.037593    11.00000   -1.20000
AFIX   0
C62   1   -0.092846    0.612819    0.030548    11.00000    0.03866    0.03454 =
         0.05379    0.00416    0.00570    0.00020
AFIX  13
H62   2   -0.152559    0.589242    0.040545    11.00000   -1.20000
AFIX   0
C63   1   -0.050541    0.641527    0.094830    11.00000    0.03370    0.02426 =
         0.06717    0.00102    0.00279    0.00012
AFIX  13
H63   2    0.009680    0.664653    0.085050    11.00000   -1.20000
AFIX   0
C64   1   -0.024435    0.590548    0.143979    11.00000    0.03482    0.02977 =
         0.04906   -0.00260   -0.00560   -0.00166
AFIX  13
H64   2   -0.084568    0.571562    0.160322    11.00000   -1.20000
AFIX   0
C65   1    0.037946    0.539838    0.114244    11.00000    0.04387    0.02725 =
         0.04230   -0.00288   -0.00636   -0.00803
AFIX  13
H65   2    0.104806    0.555782    0.108661    11.00000   -1.20000
AFIX   0
C66   1    0.040974    0.482571    0.156903    11.00000    0.04425    0.03038 =
         0.06231   -0.00050   -0.00016    0.00331
AFIX  23
H66A  2    0.061495    0.493961    0.202852    11.00000   -1.20000
H66B  2   -0.024260    0.463813    0.157131    11.00000   -1.20000
AFIX   0
C67   1   -0.167102    0.639321   -0.073699    11.00000    0.04325    0.04880 =
         0.05205   -0.00032   -0.00183    0.01141
AFIX 137
H67A  2   -0.120121    0.618630   -0.100764    11.00000   -1.50000
H67B  2   -0.196201    0.674574   -0.098222    11.00000   -1.50000
H67C  2   -0.217691    0.609619   -0.063071    11.00000   -1.50000
AFIX   0
C68   1   -0.093400    0.746450    0.107197    11.00000    0.05728    0.02518 =
         0.08913   -0.00400   -0.00071   -0.00347
AFIX 137
H68A  2   -0.026757    0.755552    0.122801    11.00000   -1.50000
H68B  2   -0.137595    0.774395    0.129071    11.00000   -1.50000
H68C  2   -0.100341    0.752751    0.059302    11.00000   -1.50000
AFIX   0
C69   1    0.074989    0.376108    0.137233    11.00000    0.06199    0.02838 =
         0.09017    0.00179   -0.00789    0.00261
AFIX 137
H69A  2    0.061109    0.367157    0.183171    11.00000   -1.50000
H69B  2    0.125477    0.347801    0.123232    11.00000   -1.50000
H69C  2    0.016241    0.370173    0.108853    11.00000   -1.50000
AFIX   0
C70   1   -0.040258    0.401262    0.315608    11.00000    0.03837    0.04485 =
         0.06527    0.00601    0.00506   -0.00620
C71   1   -0.113215    0.434911    0.282807    11.00000    0.03827    0.04223 =
         0.05868   -0.00201   -0.00147   -0.00120
AFIX  43
H71   2   -0.117108    0.478702    0.289106    11.00000   -1.20000
AFIX   0
C72   1   -0.181669    0.404713    0.240192    11.00000    0.04195    0.04730 =
         0.09160    0.00792   -0.01491   -0.00615
AFIX  43
H72   2   -0.231931    0.427770    0.217794    11.00000   -1.20000
AFIX   0
C73   1   -0.174675    0.340378    0.231289    11.00000    0.05922    0.04999 =
         0.08562    0.00337   -0.00991   -0.01104
AFIX  43
H73   2   -0.220152    0.319426    0.202423    11.00000   -1.20000
AFIX   0
C74   1   -0.102236    0.307343    0.264154    11.00000    0.05685    0.02545 =
         0.11661   -0.00427   -0.01732   -0.00202
AFIX  43
H74   2   -0.097782    0.263604    0.257656    11.00000   -1.20000
AFIX   0
C75   1   -0.034710    0.337380    0.307216    11.00000    0.05531    0.04787 =
         0.08411    0.01067   -0.00917   -0.01252
AFIX  43
H75   2    0.014460    0.314053    0.330444    11.00000   -1.20000
AFIX   0
C76   1    0.057450    0.405538    0.442761    11.00000    0.04462    0.05384 =
         0.07108    0.00466    0.00321   -0.00182
C77   1   -0.026860    0.397605    0.476177    11.00000    0.04200    0.10795 =
         0.08612    0.02426    0.00759   -0.00800
AFIX  43
H77   2   -0.087166    0.407244    0.454066    11.00000   -1.20000
AFIX   0
C78   1   -0.025601    0.376230    0.540254    11.00000    0.05011    0.15496 =
         0.08609    0.04317    0.02154    0.01174
AFIX  43
H78   2   -0.084188    0.372243    0.562152    11.00000   -1.20000
AFIX   0
C79   1    0.061576    0.360572    0.572607    11.00000    0.06788    0.16108 =
         0.06893    0.06111    0.01664    0.01017
AFIX  43
H79   2    0.062364    0.345364    0.616641    11.00000   -1.20000
AFIX   0
C80   1    0.146466    0.366749    0.541913    11.00000    0.07299    0.11203 =
         0.05806    0.03099   -0.00310    0.00348
AFIX  43
H80   2    0.205476    0.355584    0.564874    11.00000   -1.20000
AFIX   0
C81   1    0.147810    0.389194    0.477391    11.00000    0.05601    0.06876 =
         0.04875    0.01903    0.00655    0.00597
C82   1    0.306470    0.317279    0.435535    11.00000    0.04795    0.05658 =
         0.05736    0.01636   -0.00129    0.00690
C83   1    0.244875    0.264918    0.439767    11.00000    0.04325    0.09087 =
         0.07012    0.02388    0.00233   -0.00967
AFIX  43
H83   2    0.179128    0.270314    0.449533    11.00000   -1.20000
AFIX   0
C84   1    0.281547    0.205367    0.429476    11.00000    0.06640    0.03827 =
         0.10329    0.01720   -0.00687   -0.00784
AFIX  43
H84   2    0.240254    0.170343    0.433198    11.00000   -1.20000
AFIX   0
C85   1    0.373983    0.196181    0.414394    11.00000    0.08019    0.04843 =
         0.10017    0.02107    0.00100    0.00075
AFIX  43
H85   2    0.396489    0.155486    0.404955    11.00000   -1.20000
AFIX   0
C86   1    0.434246    0.245618    0.412872    11.00000    0.06591    0.06873 =
         0.14669    0.00765    0.01842    0.02566
AFIX  43
H86   2    0.500689    0.238749    0.406084    11.00000   -1.20000
AFIX   0
C87   1    0.401716    0.305986    0.420943    11.00000    0.06680    0.06464 =
         0.09083    0.00851    0.02047   -0.00657
AFIX  43
H87   2    0.444827    0.339965    0.416474    11.00000   -1.20000
AFIX   0
C88   1    0.232249    0.294072    0.269527    11.00000    0.05127    0.03012 =
         0.07989    0.00095    0.00320   -0.00141
AFIX  43
H88   2    0.196705    0.278069    0.304561    11.00000   -1.20000
AFIX   0
C89   1    0.269276    0.251597    0.225135    11.00000    0.07689    0.04558 =
         0.07079   -0.00215   -0.00765    0.00301
AFIX  43
H89   2    0.259075    0.208115    0.230262    11.00000   -1.20000
AFIX   0
C90   1    0.320270    0.273538    0.174349    11.00000    0.05757    0.04139 =
         0.08461   -0.01139   -0.00634    0.00915
AFIX  43
H90   2    0.347751    0.245226    0.144594    11.00000   -1.20000
AFIX   0
C91   1    0.332214    0.338470    0.166009    11.00000    0.04671    0.04311 =
         0.06147   -0.01326   -0.00647    0.00076
C92   1    0.382282    0.365122    0.112856    11.00000    0.04665    0.04494 =
         0.06742   -0.00679    0.01474    0.00066
AFIX  43
H92   2    0.408438    0.338849    0.080586    11.00000   -1.20000
AFIX   0
C93   1    0.392475    0.428306    0.108502    11.00000    0.04854    0.06199 =
         0.04710   -0.00724    0.00707    0.00229
AFIX  43
H93   2    0.421103    0.445636    0.071110    11.00000   -1.20000
AFIX   0
C94   1    0.361131    0.468776    0.158781    11.00000    0.03875    0.04790 =
         0.03904   -0.00017   -0.00227   -0.00196
C95   1    0.375410    0.533579    0.159602    11.00000    0.04813    0.04363 =
         0.06527    0.00945    0.01252   -0.00100
AFIX  43
H95   2    0.404761    0.553346    0.123841    11.00000   -1.20000
AFIX   0
C96   1    0.346628    0.568980    0.212760    11.00000    0.04925    0.03351 =
         0.06420    0.01115    0.00887   -0.00225
AFIX  43
H96   2    0.357586    0.612687    0.214006    11.00000   -1.20000
AFIX   0
C97   1    0.301670    0.539504    0.263942    11.00000    0.03315    0.04340 =
         0.04531   -0.00308    0.00837    0.00189
AFIX  43
H97   2    0.284926    0.563728    0.300853    11.00000   -1.20000
AFIX   0
C98   1    0.310756    0.444053    0.211674    11.00000    0.03300    0.03499 =
         0.05021    0.00532    0.00657    0.00094
C99   1    0.293341    0.377220    0.214801    11.00000    0.03064    0.04029 =
         0.05767   -0.00709   -0.00188   -0.00062
PART    1
C100  1    0.220941    0.739205    0.133623    10.60000    0.09156    0.08981 =
         0.11734   -0.00106    0.01459    0.00702
AFIX  23
H10A  2    0.162999    0.723699    0.154964    10.60000   -1.20000
H10B  2    0.272521    0.743784    0.168986    10.60000   -1.20000
AFIX   0
PART    2
C200  1    0.178648    0.725220    0.099580    10.40000    0.09156    0.08981 =
         0.11734   -0.00106    0.01459    0.00702
AFIX  23
H20A  2    0.161848    0.692653    0.066326    10.40000   -1.20000
H20B  2    0.137105    0.719816    0.137398    10.40000   -1.20000
AFIX   0
PART    0
C101  1    0.212282    0.441153    0.779285    11.00000    0.16676    0.06420 =
         0.09254   -0.01024   -0.01056    0.00251
AFIX  23
H10C  2    0.144341    0.442859    0.791952    11.00000   -1.20000
H10D  2    0.246574    0.477898    0.798552    11.00000   -1.20000
AFIX   0
PART    1
C102  1    0.721090    0.336550    0.426561    10.70000    0.13833    0.01820 =
         0.09125   -0.01316   -0.00679   -0.00616
AFIX  23
H10E  2    0.783137    0.355649    0.415358    10.70000   -1.20000
H10F  2    0.668107    0.359806    0.402939    10.70000   -1.20000
AFIX   0
PART    2
C202  1    0.665305    0.308374    0.441407    10.30000    0.13833    0.01820 =
         0.09125   -0.01316   -0.00679   -0.00616
AFIX  23
H20C  2    0.640225    0.265181    0.442003    10.30000   -1.20000
H20D  2    0.617646    0.332837    0.414061    10.30000   -1.20000
AFIX   0
PART    0
C103  1    0.522437    0.404553    0.717487    11.00000    0.10873    0.05723 =
         0.09543   -0.00108    0.00022    0.00046
AFIX  23
H10G  2    0.466279    0.396713    0.744514    11.00000   -1.20000
H10H  2    0.530993    0.450235    0.714098    11.00000   -1.20000
AFIX   0
N1    3    0.243695    0.355635    0.265777    11.00000    0.04142    0.04835 =
         0.04990    0.01210    0.00265   -0.00223
N2    3    0.281003    0.478846    0.263580    11.00000    0.03288    0.03531 =
         0.05499    0.00215   -0.00100   -0.00121
O1    4    0.033473    0.617344    0.199342    11.00000    0.04004    0.03368 =
         0.05246   -0.00536   -0.00187    0.00136
O2    4    0.053157    0.741377    0.237479    11.00000    0.07408    0.03667 =
         0.06021   -0.00591    0.00957    0.00108
O3    4    0.175210    0.721660    0.356899    11.00000    0.07022    0.04331 =
         0.07033   -0.01744   -0.00221   -0.01471
O4    4    0.201905    0.590841    0.386373    11.00000    0.03616    0.04734 =
         0.05601   -0.00893    0.00152    0.00283
O5    4   -0.036034    0.592846    0.299029    11.00000    0.03757    0.04489 =
         0.05125   -0.00334    0.00439    0.00413
O12   4    0.379726    0.626432    0.403892    11.00000    0.04548    0.03469 =
         0.09083   -0.01310   -0.00267   -0.00614
O13   4    0.316541    0.615383    0.575521    11.00000    0.06855    0.18278 =
         0.06755   -0.06781   -0.01844    0.05007
O14   4    0.511976    0.550480    0.489274    11.00000    0.03843    0.05546 =
         0.05669   -0.01209    0.00141    0.00406
O15   4    0.249945    0.532131    0.476982    11.00000    0.03727    0.08328 =
         0.05652    0.00168   -0.00177    0.00282
O22   4    0.706327    0.550578    0.539894    11.00000    0.04664    0.04599 =
         0.06270   -0.01298   -0.00656   -0.00037
O23   4    0.788735    0.562279    0.414042    11.00000    0.03891    0.05369 =
         0.07150   -0.01942   -0.00082   -0.01047
O24   4    0.628707    0.563862    0.307374    11.00000    0.03992    0.04524 =
         0.06201    0.00840    0.00137   -0.00267
O25   4    0.542785    0.458875    0.431197    11.00000    0.04853    0.03461 =
         0.05219   -0.00093   -0.00122   -0.00404
O26   4    0.581034    0.397374    0.315783    11.00000    0.04022    0.04147 =
         0.07198   -0.01818   -0.00796    0.00785
O32   4    0.673312    0.683939    0.316072    11.00000    0.05781    0.05378 =
         0.07438   -0.01087    0.00242   -0.01121
O33   4    0.623565    0.727498    0.184201    11.00000    0.08148    0.02793 =
         0.08722    0.00309    0.02290    0.00284
O34   4    0.575687    0.634198    0.090036    11.00000    0.04226    0.03922 =
         0.05666    0.00917    0.00809    0.00609
O35   4    0.720946    0.548081    0.217641    11.00000    0.04679    0.03847 =
         0.06202   -0.00681   -0.00448    0.00293
O36   4    0.744117    0.511056    0.087689    11.00000    0.04306    0.03477 =
         0.06883   -0.00909    0.00521   -0.00066
O42   4    0.591884    0.751978    0.022991    11.00000    0.04387    0.02779 =
         0.08576    0.00971    0.00819   -0.00119
O43   4    0.453957    0.742022   -0.077532    11.00000    0.05037    0.03311 =
         0.08534    0.01321    0.01076    0.00928
O44   4    0.346104    0.628268   -0.070434    11.00000    0.03893    0.03843 =
         0.06341   -0.00190    0.01054    0.00209
O45   4    0.594231    0.584732   -0.012003    11.00000    0.03953    0.03338 =
         0.06507    0.01110    0.01267    0.01032
O46   4    0.501673    0.463210   -0.026773    11.00000    0.07784    0.02938 =
         0.06435    0.00513    0.01337   -0.00079
O52   4    0.241235    0.696644   -0.169897    11.00000    0.07375    0.04269 =
         0.07150    0.01639    0.03745    0.01109
O53   4    0.054727    0.671455   -0.127010    11.00000    0.04343    0.04605 =
         0.07556    0.01466    0.00445    0.01087
O54   4    0.064123    0.598780   -0.007311    11.00000    0.03575    0.02973 =
         0.05743   -0.00417    0.00365   -0.00289
O55   4    0.262061    0.538278   -0.102346    11.00000    0.04785    0.03160 =
         0.06394    0.00622    0.00871    0.00573
O56   4    0.114767    0.450597   -0.075643    11.00000    0.05970    0.03156 =
         0.10541   -0.00337    0.00440   -0.00825
O62   4   -0.119118    0.661534   -0.013614    11.00000    0.05011    0.03727 =
         0.05265    0.00139   -0.00228    0.00395
O63   4   -0.115786    0.683875    0.122234    11.00000    0.05463    0.02807 =
         0.05604   -0.00387    0.00011    0.00960
O65   4   -0.004404    0.518834    0.052245    11.00000    0.04394    0.02330 =
         0.04951   -0.00030    0.00220   -0.00334
O66   4    0.107055    0.438674    0.132083    11.00000    0.06117    0.02899 =
         0.06111   -0.00054    0.00385    0.00471
F1    5    0.572153    0.554452    0.685380    11.00000    0.10439    0.07531 =
         0.07655   -0.01899    0.02449   -0.01011
F2    5    0.636568    0.522950    0.784044    11.00000    0.08443    0.04977 =
         0.12644    0.00698    0.00488    0.00750
F3    5    0.493074    0.569615    0.778045    11.00000    0.06265    0.08400 =
         0.08070   -0.00692    0.01085   -0.00648
F4    5    0.623510    0.619284    0.824751    11.00000    0.06529    0.06829 =
         0.06660   -0.00829   -0.00025    0.00153
F5    5    0.558355    0.651516    0.727869    11.00000    0.10725    0.05050 =
         0.07394    0.00017   -0.00764    0.00641
F6    5    0.703411    0.604492    0.733109    11.00000    0.08287    0.05967 =
         0.10117   -0.02156    0.03379   -0.00863
P1    6    0.061040    0.438894    0.361229    11.00000    0.03430    0.04666 =
         0.05265    0.00757    0.00229   -0.00327
P2    6    0.258791    0.395911    0.433337    11.00000    0.03953    0.05310 =
         0.05332    0.01292   -0.00024   -0.00299
P3    6    0.598741    0.587199    0.755308    11.00000    0.06472    0.04701 =
         0.06974   -0.00358    0.01373    0.00330
CU1   7    0.211959    0.425432    0.330411    11.00000    0.03898    0.03865 =
         0.05042    0.00539    0.00247   -0.00308
PART    1
CL1   8    0.195948    0.807615    0.106525    10.60000    0.09156    0.08981 =
         0.11734   -0.00106    0.01459    0.00702
CL2   8    0.256939    0.681187    0.081736    10.60000    0.09156    0.08981 =
         0.11734   -0.00106    0.01459    0.00702
PART    2
CL1B  8    0.162170    0.800300    0.064611    10.40000    0.09156    0.08981 =
         0.11734   -0.00106    0.01459    0.00702
CL2B  8    0.309235    0.719395    0.127739    10.40000    0.09156    0.08981 =
         0.11734   -0.00106    0.01459    0.00702
PART    1
CL3   8    0.268220    0.371027    0.811104    10.50000    0.17854    0.07544 =
         0.13795    0.02004    0.05752    0.01946
CL4   8    0.215674    0.442972    0.698114    10.50000    0.17854    0.07544 =
         0.13795    0.02004    0.05752    0.01946
PART    2
CL3B  8    0.255814    0.368696    0.792317    10.50000    0.17854    0.07544 =
         0.13795    0.02004    0.05752    0.01946
CL4B  8    0.262766    0.485895    0.723900    10.50000    0.17854    0.07544 =
         0.13795    0.02004    0.05752    0.01946
PART    1
CL5   8    0.718050    0.255849    0.400574    10.70000    0.10150    0.06498 =
         0.10416    0.00177    0.00726    0.00173
CL6   8    0.708534    0.341407    0.510773    10.70000    0.10150    0.06498 =
         0.10416    0.00177    0.00726    0.00173
PART    2
CL5B  8    0.763694    0.305541    0.398893    10.30000    0.10150    0.06498 =
         0.10416    0.00177    0.00726    0.00173
CL6B  8    0.658208    0.336005    0.521094    10.30000    0.10150    0.06498 =
         0.10416    0.00177    0.00726    0.00173
PART    0
CL7   8    0.499225    0.374171    0.639731    11.00000    0.20850    0.12466 =
         0.11788    0.00164   -0.00846   -0.04699
CL8   8    0.627248    0.371557    0.757450    11.00000    0.10138    0.05456 =
         0.15939    0.00042    0.01859    0.00220
HKLF    4  1.0  1.00  0.00  0.00  0.00  1.00  0.00  0.00  0.00  1.00

REM  mo_datap190808_0m_a.res in P2(1)
REM R1 =  0.0807 for   14084 Fo > 4sig(Fo)  and  0.1746 for all   28921 data
REM   1353 parameters refined using      1 restraints

END

WGHT      0.0876      0.0000

REM Highest difference peak  1.088,  deepest hole -0.641,  1-sigma level  0.080
Q1    1  -0.0834  0.4691 -0.1640  11.00000  0.05    0.61
Q2    1   0.9322  0.4608  0.7032  11.00000  0.05    0.51
Q3    1   0.3404  0.6602  0.5595  11.00000  0.05    0.44
Q4    1   0.0246  0.5736  0.5635  11.00000  0.05    0.42
Q5    1   0.2075  0.4803  0.2859  11.00000  0.05    0.41
Q6    1   0.2176  0.3729  0.3676  11.00000  0.05    0.41
Q7    1   0.2112  0.4776  0.3700  11.00000  0.05    0.40
Q8    1   0.2204  0.3788  0.7610  11.00000  0.05    0.37
Q9    1   0.2371  0.3708  0.7775  11.00000  0.05    0.36
Q10   1  -0.2569  0.6731 -0.0807  11.00000  0.05    0.35
;
_shelx_res_checksum              2976

_shelx_hkl_file                  
;
  -2   0   0  171.38   31.40
  -2   0   0  158.98   30.00
   2   0   0  163.28   29.20
   2   0   0  180.98   31.20
   2   0   0  145.29   30.00
  -2   0   0  145.39   29.20
   3   0   0 4459.85  836.82
  -3   0   0 4603.14  836.22
   3   0   0 4703.13  836.22
  -3   0   0 5010.10  837.02
  -3   0   0 4687.03  836.62
   4   0   0 1831.52  317.77
  -4   0   0 1772.02  318.57
   4   0   0 1710.43  318.47
  -4   0   0 1789.42  317.67
  -5   0   0   28.20   11.20
   5   0   0   14.10    8.80
  -5   0   0   17.80    8.60
   5   0   0   23.50   11.50
  -5   0   0   14.40   11.70
  -6   0   0  255.17   50.59
  -6   0   0  223.08   48.40
   6   0   0  253.17   51.39
  -6   0   0  261.47   51.69
   6   0   0  277.17   48.60
   7   0   0  304.27   64.79
   7   0   0  327.17   61.89
  -7   0   0  342.07   64.69
  -7   0   0  336.27   62.09
  -8   0   0   37.20   17.00
   8   0   0   57.59   14.30
   8   0   0   19.70   16.20
  -8   0   0   45.80   14.10
   9   0   0  210.78   49.30
  -9   0   0  203.18   48.80
   9   0   0  228.78   46.70
  -9   0   0  265.47   47.30
   9   0   0  300.87   49.90
  10   0   0    4.70   14.80
  10   0   0   16.80   11.50
 -10   0   0   12.10   12.40
 -10   0   0   -3.20   14.10
  10   0   0   13.90   14.00
  11   0   0   45.70   16.20
  11   0   0   49.40   20.80
 -11   0   0   49.40   17.20
 -11   0   0   43.30   20.70
  11   0   0   63.69   21.80
  12   0   0  168.18   36.80
  12   0   0  164.38   32.90
 -12   0   0  115.09   36.20
  12   0   0  136.39   36.70
 -12   0   0  167.28   34.00
 -13   0   0   72.49   19.10
  13   0   0   50.99   21.20
 -13   0   0   12.90   21.70
  13   0   0   30.90   16.30
  14   0   0   -5.10   12.00
  14   0   0   -7.90   17.70
  14   0   0    4.70   30.90
  14   0   0   -3.50   18.40
 -14   0   0   -1.20   18.30
 -15   0   0   -0.60   18.70
  15   0   0   -3.70   17.20
  15   0   0  -17.50   21.70
  15   0   0   -0.60   17.90
  16   0   0   36.60   20.60
  16   0   0   -0.60   24.30
  16   0   0    4.50   18.60
 -17   0   0  -32.60   17.70
  17   0   0  -31.00   23.40
  17   0   0   43.60   22.40
 -17   0   0   -0.30   16.90
 -18   0   0  -18.00   14.10
  18   0   0   15.60   31.00
  18   0   0  -12.20   18.90
 -18   0   0    0.70   38.20
  -2  -1   0 3814.42  618.74
  -2  -1   0 3473.55  617.84
   2  -1   0 3348.36  618.24
  -2  -1   0 3325.47  618.04
   2  -1   0 3674.33  618.54
   2   1   0 3365.36  618.44
  -2   1   0 3390.96  618.24
   2   1   0 3427.86  618.14
   2   1   0 3410.96  617.84
  -3  -1   0 1516.35  276.67
   3  -1   0 1534.95  276.67
  -3  -1   0 1590.54  277.27
  -3  -1   0 1539.25  276.07
   3  -1   0 1592.84  277.27
   3   1   0 1542.45  277.27
   3   1   0 1512.55  276.17
  -3   1   0 1529.65  277.07
  -3   1   0 1536.05  277.07
  -3   1   0 1540.25  276.67
   3   1   0 1595.94  276.77
   4  -1   0  374.96   62.49
  -4  -1   0  330.47   60.59
  -4  -1   0  324.97   61.79
  -4  -1   0  317.77   62.59
   4  -1   0  351.26   61.49
   4   1   0  368.56   63.19
   4   1   0  287.97   61.69
  -4   1   0  340.57   62.39
   4   1   0  331.77   60.69
  -4   1   0  329.37   61.39
  -4   1   0  331.07   62.59
  -5  -1   0  325.77   65.49
  -5  -1   0  347.87   67.19
   5  -1   0  353.46   67.99
   5  -1   0  346.47   66.49
  -5  -1   0  434.26   69.99
  -5   1   0  374.56   66.79
   5   1   0  344.87   65.69
  -5   1   0  402.26   67.79
   5   1   0  355.46   67.49
  -5   1   0  386.76   67.89
   6  -1   0  354.56   66.19
  -6  -1   0  275.27   65.19
   6  -1   0  307.37   64.09
  -6  -1   0  316.47   63.19
  -6   1   0  347.27   66.49
  -6   1   0  375.46   67.29
   6   1   0  416.66   68.49
  -6   1   0  370.16   64.39
   6   1   0  362.46   63.39
   7  -1   0  672.83  133.69
  -7  -1   0  712.33  131.59
   7  -1   0  724.03  132.29
  -7  -1   0  731.83  133.29
   7   1   0  720.83  131.59
  -7   1   0  765.72  132.39
  -7   1   0  764.42  134.09
   7   1   0  725.33  133.99
   8  -1   0  214.48   46.40
   8  -1   0  229.38   46.80
  -8  -1   0  203.08   44.10
  -8  -1   0  209.68   45.70
   8  -1   0  239.28   45.20
  -8   1   0  257.47   47.70
  -8   1   0  243.78   45.30
   8   1   0  189.48   46.30
   8   1   0  252.77   44.00
   9  -1   0  159.08   44.10
  -9  -1   0  236.98   42.40
   9  -1   0  226.58   43.40
   9  -1   0  234.48   45.00
  -9  -1   0  244.38   45.90
  -9   1   0  209.68   43.40
   9   1   0  218.48   42.00
   9   1   0  175.28   44.00
  -9   1   0  221.88   45.50
  10  -1   0   17.00   15.00
 -10  -1   0    5.60   11.20
 -10  -1   0   -8.60   14.50
  10  -1   0   17.40   12.40
  10  -1   0   23.80   15.90
 -10   1   0   22.20   16.90
  10   1   0    5.10   15.40
  10   1   0   10.30   10.10
 -10   1   0   14.80   12.00
  10   1   0   49.20   16.20
 -11  -1   0   10.10   12.70
  11  -1   0    2.30   12.40
  11  -1   0   20.40   17.30
  11  -1   0    9.20   16.80
 -11  -1   0   31.60   17.60
 -11   1   0    3.30   13.20
 -11   1   0    8.60   17.50
  11   1   0   14.40   16.80
  11   1   0   18.80   11.70
  11   1   0    5.00   14.80
  12  -1   0   45.30   25.10
 -12  -1   0   26.60   22.90
  12  -1   0   55.09   23.20
  12  -1   0  114.99   22.30
  12   1   0   99.79   20.60
 -12   1   0   87.69   27.10
  12   1   0   67.69   24.50
 -12   1   0   78.59   22.30
  12   1   0   78.19   25.60
  13  -1   0   63.69   18.60
  13  -1   0   19.70   20.90
  13  -1   0   91.79   23.90
 -13  -1   0   25.80   21.00
 -13   1   0   51.09   23.60
  13   1   0   57.59   16.50
  13   1   0   34.80   21.10
 -13   1   0   40.00   18.70
 -14  -1   0   63.39   23.60
  14  -1   0   40.40   23.60
  14  -1   0   60.59   29.80
  14  -1   0   56.59   18.20
  14  -1   0   43.00   21.60
 -14   1   0   47.90   18.90
  14   1   0   37.00   17.00
 -14   1   0   16.00   20.90
  14   1   0   42.80   21.90
  15  -1   0  -24.70   17.20
  15  -1   0    5.30   18.00
  15  -1   0    3.80   23.40
 -15  -1   0  -10.40   17.80
  15  -1   0   30.20   15.50
  15   1   0   15.30   19.30
 -15   1   0   41.00   20.10
  15   1   0   27.60   24.20
  15   1   0    9.10   19.90
  16  -1   0   38.80   25.80
  16  -1   0   -5.60   16.90
  16  -1   0   10.80   19.80
 -16   1   0    7.30   24.00
  16   1   0   37.50   25.00
  16   1   0    3.10   19.60
  16   1   0   37.40   19.90
 -17  -1   0    9.60   20.00
  17  -1   0   11.20   25.20
 -17  -1   0   25.60   14.00
  17  -1   0  -20.90   16.80
  17   1   0   14.20   26.00
 -17   1   0  -26.60   17.90
  17   1   0  -17.50   18.70
 -18  -1   0   13.10    9.30
 -18  -1   0   -2.60    7.90
  18  -1   0   16.60   48.80
  18  -1   0   24.50   23.20
 -18  -1   0   34.50   24.00
 -18   1   0  -26.60   14.20
 -18   1   0   -9.10   20.10
  18   1   0  -18.80   19.60
  18   1   0   70.89   36.50
   0   2   0 6436.06 1149.19
   1  -2   0  131.89   25.60
   1  -2   0  126.59   25.80
   1  -2   0  110.79   25.70
   1  -2   0  149.99   25.30
  -1   2   0  133.59   25.10
   1   2   0  121.89   24.70
  -1   2   0  136.19   25.80
  -1   2   0  170.78   26.00
   1   2   0  145.89   25.70
   1   2   0  148.69   24.70
   2  -2   0  943.41  165.88
   2  -2   0 1045.20  166.08
  -2  -2   0  975.50  165.28
  -2  -2   0 1072.79  166.28
   2  -2   0  922.31  165.98
   2   2   0  902.81  165.28
   2   2   0  836.82  165.18
  -2   2   0  845.12  165.88
   2   2   0  790.32  165.78
  -2   2   0  956.30  165.98
   3  -2   0 2452.05  430.26
  -3  -2   0 2437.96  429.56
   3  -2   0 2387.46  430.06
   3  -2   0 2528.95  430.36
  -3  -2   0 2400.26  430.36
   3   2   0 2339.47  431.56
  -3   2   0 2414.46  430.26
   3   2   0 2346.17  429.66
  -3   2   0 2332.47  430.06
   3   2   0 2429.16  429.16
  -4  -2   0  871.51  159.48
   4  -2   0  877.11  159.88
   4  -2   0  924.51  160.28
   4  -2   0  884.31  160.18
  -4  -2   0  975.90  160.88
   4   2   0  841.52  160.28
   4   2   0  919.11  159.68
  -4   2   0  891.41  160.48
   4   2   0  847.42  158.78
  -4   2   0  839.12  160.68
  -4   2   0  922.01  160.48
   5  -2   0  100.49   24.10
  -5  -2   0   74.39   22.90
   5  -2   0  133.99   25.50
   5  -2   0  114.29   23.50
  -5   2   0  111.29   25.20
   5   2   0  121.19   24.30
  -5   2   0  106.79   24.90
  -5   2   0  111.89   22.90
   5   2   0  118.79   23.40
   5   2   0  103.79   21.80
  -6  -2   0  132.59   27.80
   6  -2   0  116.59   30.50
   6  -2   0  117.99   27.40
   6  -2   0  139.89   29.60
   6   2   0  119.09   24.70
  -6   2   0  138.69   30.30
   6   2   0   98.69   29.20
  -6   2   0  101.09   29.20
  -6   2   0  145.19   27.60
   7  -2   0  659.93  128.39
  -7  -2   0  650.53  127.59
   7  -2   0  716.93  128.59
   7  -2   0  734.93  127.59
  -7  -2   0  649.34  125.99
  -7   2   0  708.23  128.99
  -7   2   0  728.93  127.59
  -7   2   0  752.02  129.29
   7   2   0  708.73  125.99
   7   2   0  697.83  128.89
   8  -2   0   52.39   20.20
   8  -2   0   89.89   21.10
  -8  -2   0   55.09   19.10
   8  -2   0   62.49   18.10
  -8   2   0   52.19   21.50
  -8   2   0   58.29   17.50
   8   2   0   58.69   20.10
   8   2   0   68.39   15.40
  -8   2   0   65.19   14.90
   9  -2   0    5.10   14.60
   9  -2   0  -16.40   12.20
   9  -2   0  -24.50    9.20
  -9  -2   0  -12.10   12.50
   9   2   0  -13.20   13.10
  -9   2   0   13.70   11.70
  -9   2   0   -9.20   14.30
   9   2   0   10.40    8.90
 -10  -2   0   18.80   15.70
  10  -2   0   26.80   16.10
  10  -2   0   29.00   17.60
  10  -2   0    1.50   11.90
 -10   2   0   42.40   18.60
  10   2   0   31.00   16.60
  10   2   0   26.70   11.00
 -10   2   0    9.70   13.40
  11  -2   0   -2.30   12.70
  11  -2   0   27.40   17.20
 -11  -2   0   -1.40   15.60
  11  -2   0   -1.80   18.20
  11   2   0    6.30   10.20
 -11   2   0  -19.60   12.50
 -11   2   0  -17.80   15.90
  11   2   0    6.20   16.20
  11   2   0   18.00   16.20
  12  -2   0   16.10   19.00
  12  -2   0   25.90   14.20
 -12  -2   0   -7.20   16.70
  12  -2   0    6.70   17.00
 -12   2   0  -16.10   13.70
 -12   2   0   34.60   27.20
  12   2   0    1.90   15.20
  12   2   0   12.70   11.50
  12   2   0    2.40   15.90
  13  -2   0   60.79   19.10
  13  -2   0    7.20   20.40
  13  -2   0   78.99   23.50
  13  -2   0   97.89   27.50
 -13  -2   0   42.40   21.30
  13   2   0   32.30   20.70
 -13   2   0   24.40   18.50
 -13   2   0   58.89   24.90
  14  -2   0   60.59   21.00
  14  -2   0   47.00   24.20
  14  -2   0   40.90   25.00
  14  -2   0   59.69   29.20
 -14  -2   0   57.19   25.60
 -14   2   0   71.39   22.00
 -14   2   0   86.59   27.00
  14   2   0   88.39   27.30
  15  -2   0    6.50   18.80
  15  -2   0   21.40   19.50
  15  -2   0   21.70   15.80
 -15  -2   0   -4.30   18.10
  15  -2   0   28.70   24.00
 -15   2   0   -3.60   15.10
  15   2   0    6.30   19.40
  15   2   0   43.00   26.40
  15   2   0    9.80   17.80
 -16  -2   0   -6.30   14.00
 -16  -2   0   16.10   17.80
  16  -2   0   33.40   20.90
  16  -2   0    1.80   22.80
  16  -2   0  -35.70   16.30
  16   2   0   10.90   24.70
  16   2   0  -19.50   17.50
 -16   2   0   13.50   21.50
  16   2   0  -20.80   16.00
 -17  -2   0  -13.80    7.40
  17  -2   0  -24.90   25.30
  17  -2   0   10.60   22.00
 -17  -2   0   14.50   10.50
 -17  -2   0  -13.60   27.60
  17  -2   0   14.80   18.90
 -17   2   0    2.30   23.20
  17   2   0   52.49   29.00
  17   2   0   11.90   19.20
 -18  -2   0   11.40   20.60
 -18  -2   0  -21.90    6.40
  18  -2   0   58.39   26.20
  18  -2   0  -26.70   34.10
 -18  -2   0   16.10    9.50
 -18   2   0   34.50   19.80
  18   2   0    4.40   21.40
  18   2   0  -54.19   22.90
 -18   2   0   41.00   23.80
  18   2   0   -6.60   25.40
   0  -3   0   -1.50    4.20
   0  -3   0    1.80    2.80
   0  -3   0   -2.80    3.50
   0  -3   0   -2.30    4.80
   0   3   0    5.10    4.00
   0   3   0    0.80    3.30
   0   3   0   -3.20    4.00
   0   3   0    0.60    4.70
   1  -3   0 2541.85  425.56
   1  -3   0 2534.55  425.46
  -1  -3   0 2616.04  424.86
   1  -3   0 2268.57  425.26
   1  -3   0 2143.69  425.16
   1  -3   0 2506.65  424.96
   1   3   0 2665.23  424.86
  -1   3   0 2315.37  424.96
  -1   3   0 2398.96  425.46
   1   3   0 2149.28  425.06
  -1   3   0 2042.10  425.26
   1   3   0 2376.26  425.06
  -1   3   0 2430.26  425.56
  -2  -3   0  319.17   52.59
   2  -3   0  298.97   54.29
   2  -3   0  276.77   53.49
   2  -3   0  300.67   54.19
   2   3   0  309.57   52.79
  -2   3   0  293.37   54.29
   2   3   0  301.97   52.39
   2   3   0  262.87   53.09
   2   3   0  227.38   53.79
  -2   3   0  288.77   53.59
  -2   3   0  293.97   54.39
   3  -3   0  639.54  106.69
   3  -3   0  597.14  106.29
   3  -3   0  623.64  106.69
  -3  -3   0  623.54  105.39
   3   3   0  566.44  105.49
  -3   3   0  554.54  107.49
   3   3   0  540.95  105.29
  -3   3   0  562.64  106.29
   4  -3   0  136.49   30.20
  -4  -3   0  147.79   27.50
  -4  -3   0  142.39   29.20
   4  -3   0  156.98   30.50
   4  -3   0  122.69   30.00
   4   3   0  156.28   30.50
  -4   3   0  161.88   30.20
  -4   3   0  165.78   31.10
   4   3   0  163.78   29.70
   5  -3   0  519.25   94.29
  -5  -3   0  530.15   94.69
   5  -3   0  516.35   94.49
   5  -3   0  553.04   94.79
   5   3   0  541.45   93.69
   5   3   0  509.05   92.19
  -5   3   0  431.46   93.99
  -5   3   0  511.95   94.59
  -5   3   0  516.95   95.19
   5   3   0  506.05   94.59
   6  -3   0  397.46   81.19
   6  -3   0  417.86   80.39
   6  -3   0  432.86   81.09
  -6  -3   0  410.66   79.69
  -6   3   0  418.76   81.99
   6   3   0  428.06   77.79
  -6   3   0  456.75   84.99
  -6   3   0  429.86   80.49
   6   3   0  451.75   80.29
   6   3   0  453.55   81.39
   7  -3   0   21.30   15.90
  -7  -3   0   11.80   12.90
   7  -3   0   10.90   14.40
   7  -3   0   30.70   13.80
  -7   3   0    8.80   13.40
  -7   3   0   -1.80   16.30
   7   3   0   18.60    8.60
  -7   3   0   16.00   15.50
   7   3   0  -10.50   13.80
   8  -3   0  174.88   39.70
   8  -3   0  207.68   40.20
   8  -3   0  214.98   39.80
  -8  -3   0  217.28   40.20
  -8   3   0  166.28   38.10
  -8   3   0  199.68   36.70
  -8   3   0  168.08   40.70
   8   3   0  181.58   40.20
   8   3   0  174.18   36.00
   9  -3   0  127.09   29.60
   9  -3   0  110.49   30.90
  -9  -3   0  145.29   30.40
   9  -3   0  119.49   31.20
  -9   3   0  131.59   29.50
  -9   3   0  171.78   27.80
  -9   3   0  131.69   32.60
   9   3   0  112.29   26.50
   9   3   0  161.38   32.40
  10  -3   0   21.30   16.50
  10  -3   0    6.80   16.90
 -10  -3   0   12.90   14.70
  10  -3   0   22.00   13.70
  10   3   0   25.60   17.20
 -10   3   0    6.30   13.50
 -10   3   0   16.80    9.40
  10   3   0   12.20    9.40
 -10   3   0   15.40   18.50
 -11  -3   0  117.89   32.00
  11  -3   0  144.79   34.70
  11  -3   0   97.09   32.40
  11  -3   0  133.19   30.60
  11   3   0  132.49   34.60
  11   3   0  138.49   32.50
 -11   3   0  154.78   32.70
 -11   3   0  180.88   36.90
  11   3   0  129.09   27.50
 -12  -3   0   72.49   23.70
  12  -3   0   59.09   24.70
  12  -3   0   83.49   22.10
  12  -3   0   56.89   24.60
  12   3   0   77.19   24.40
 -12   3   0   66.79   25.60
  12   3   0   44.50   16.90
 -12   3   0   97.59   22.60
  12   3   0   77.69   22.80
  13  -3   0   56.49   19.50
  13  -3   0   83.39   24.90
  13  -3   0   42.50   21.70
  13  -3   0   39.50   25.80
 -13  -3   0   78.89   23.40
  13   3   0   40.50   22.30
 -13   3   0   15.50   22.70
 -13   3   0   35.90   19.00
  14  -3   0    1.90   20.60
  14  -3   0  -10.90   13.70
  14  -3   0  -24.70   15.90
  14  -3   0   25.30   24.70
 -14   3   0   13.00   17.70
 -14   3   0    5.70   19.90
  14   3   0    5.50   17.30
  15  -3   0  -12.40   18.10
  15  -3   0   42.80   17.40
 -15  -3   0    8.90   14.00
  15  -3   0   20.80   24.30
 -15  -3   0   38.30   16.00
  15  -3   0   10.10   20.60
 -15  -3   0  -11.20   18.40
  15   3   0   19.10   21.50
  15   3   0    4.70   19.30
  15   3   0   54.69   21.70
 -15   3   0   10.10   17.40
  16  -3   0   12.40   26.80
  16  -3   0   70.69   24.10
 -16  -3   0   86.89   16.20
 -16  -3   0    1.50   18.70
 -16  -3   0   29.70   14.70
  16  -3   0   20.00   19.10
  16   3   0   -6.10   19.30
  16   3   0    3.50   23.50
  16   3   0   14.60   21.50
 -16   3   0   23.70   23.20
 -16   3   0  -16.40   18.10
  17  -3   0   36.60   21.10
  17  -3   0   10.50   28.40
  17  -3   0    5.60   23.00
 -17  -3   0   -2.40    7.80
 -17  -3   0   -2.70    6.20
 -17   3   0   62.19   44.90
  17   3   0   34.00   20.20
  17   3   0   16.40   28.30
  18  -3   0  -17.40   21.00
  18  -3   0   -0.20   28.30
 -18  -3   0    7.10   20.50
 -18   3   0    0.20   19.80
  18   3   0  -32.30   18.90
 -18   3   0   -6.70   21.80
  18   3   0  -10.20   26.90
   0  -4   0 2187.08  397.56
   0  -4   0 2506.95  396.96
   0  -4   0 2420.26  397.36
   0  -4   0 2524.05  396.86
   0   4   0 2055.09  397.26
   0   4   0 2040.50  397.06
   0   4   0 1992.80  396.96
   0   4   0 2068.89  397.56
   1  -4   0  778.52  132.29
   1  -4   0  790.52  130.99
   1  -4   0  684.73  131.59
   1  -4   0  687.33  131.79
   1  -4   0  810.42  132.09
  -1  -4   0  822.32  131.19
   1   4   0  664.03  131.29
   1   4   0  687.33  131.59
  -1   4   0  638.94  131.79
  -1   4   0  688.23  131.09
  -1   4   0  737.23  131.99
  -1   4   0  737.53  132.29
   1   4   0  806.72  131.29
   2  -4   0  670.93  127.29
   2  -4   0  694.43  128.29
   2  -4   0  691.63  128.19
   2  -4   0  640.94  127.99
   2   4   0  735.53  127.69
  -2   4   0  813.02  129.59
   2   4   0  737.03  126.99
   2   4   0  716.13  127.19
   2   4   0  746.93  126.89
  -2   4   0  704.33  127.39
   2   4   0  669.03  127.69
  -3  -4   0 1988.60  329.27
   3  -4   0 1632.34  330.17
   3  -4   0 1801.82  330.47
   3  -4   0 1782.22  329.87
   3  -4   0 1833.82  330.47
   3   4   0 1801.22  329.67
  -3   4   0 1893.31  330.57
   3   4   0 1815.92  331.17
   3   4   0 2029.10  329.47
  -3   4   0 1838.62  329.97
   4  -4   0  721.73  126.09
   4  -4   0  667.93  125.49
   4  -4   0  729.73  126.09
  -4  -4   0  696.63  124.49
   4   4   0  684.43  125.79
   4   4   0  680.83  124.39
  -4   4   0  636.24  125.39
   4   4   0  727.73  124.69
  -4   4   0  694.53  125.99
   5  -4   0  373.56   64.19
   5  -4   0  374.56   63.59
  -5  -4   0  323.77   61.89
   5  -4   0  361.16   63.89
  -5   4   0  294.57   63.59
   5   4   0  312.87   62.09
   5   4   0  299.67   63.69
  -5   4   0  344.07   63.59
  -5   4   0  356.86   67.69
   6  -4   0  177.88   35.70
   6  -4   0  152.88   35.10
  -6  -4   0  150.58   33.40
   6  -4   0  172.18   35.30
  -6  -4   0  175.08   31.50
   6   4   0  164.08   35.80
  -6   4   0  164.38   37.30
   6   4   0  185.78   34.50
  -6   4   0  141.29   34.40
   7  -4   0  162.98   35.70
   7  -4   0  157.08   34.80
   7  -4   0  256.57   39.30
  -7  -4   0  176.78   33.80
  -7  -4   0  176.88   31.60
  -7   4   0  172.28   38.40
   7   4   0  137.99   33.90
  -7   4   0  127.19   34.30
   7   4   0  156.28   35.60
  -7   4   0  152.88   35.90
   8  -4   0   56.89   18.20
   8  -4   0   72.99   21.00
  -8  -4   0   54.79   17.80
   8  -4   0   55.59   19.80
   8   4   0   79.49   21.70
  -8   4   0   56.99   16.00
  -8   4   0   64.89   21.90
   8   4   0   69.39   14.10
  -8   4   0   56.49   19.30
  -9  -4   0  108.79   29.10
   9  -4   0  125.19   31.60
   9  -4   0  148.89   32.10
   9  -4   0  116.69   29.80
  -9   4   0  102.39   31.80
  -9   4   0  168.38   32.20
   9   4   0  175.28   32.70
  -9   4   0  151.68   28.60
  10  -4   0  107.29   26.50
  10  -4   0   73.19   25.20
  10  -4   0  122.39   25.10
 -10  -4   0   98.59   23.70
 -10   4   0   96.49   27.50
  10   4   0   68.59   18.70
 -10   4   0  102.59   21.00
 -10   4   0   71.59   23.30
  10   4   0  109.59   26.90
 -11  -4   0   38.30   18.40
  11  -4   0   74.89   25.20
  11  -4   0   54.89   21.90
  11  -4   0   58.99   22.10
  11  -4   0   30.00   18.00
 -11   4   0   45.70   13.70
 -11   4   0   41.80   22.50
 -11   4   0   56.59   19.40
  11   4   0   28.70   12.40
  11   4   0   25.70   20.50
  12  -4   0   83.99   25.30
 -12  -4   0  110.09   18.60
  12  -4   0   91.59   25.70
 -12  -4   0   65.19   22.80
  12  -4   0   52.49   21.60
  12  -4   0   67.09   28.00
 -12   4   0   66.69   23.00
  12   4   0   68.69   24.30
  12   4   0   28.60   22.80
  12   4   0   60.59   16.30
 -12   4   0   37.70   24.40
 -13  -4   0  -12.70   17.20
  13  -4   0   24.80   20.00
 -13  -4   0    6.70   11.90
  13  -4   0   -0.40   14.90
  13  -4   0   21.10   18.80
 -13   4   0   -2.90   15.30
  13   4   0   19.70   18.10
  13   4   0   11.50   19.90
 -13   4   0   51.89   22.60
  14  -4   0  -40.40   13.90
  14  -4   0   11.60   15.40
 -14  -4   0   -1.80   11.50
 -14  -4   0  -11.90   15.70
  14  -4   0   -1.20   22.90
  14  -4   0   16.50   20.80
 -14   4   0   11.40   17.90
  14   4   0   23.60   19.30
  14   4   0   -0.60   16.30
 -14   4   0   -4.40   15.70
  15  -4   0   34.30   26.90
 -15  -4   0   21.40   13.50
  15  -4   0  -11.50   17.30
  15  -4   0   44.80   19.30
 -15  -4   0   37.70   14.30
  15  -4   0   18.90   20.80
 -15  -4   0   48.40   21.80
  15   4   0   55.39   21.40
 -15   4   0   13.30   24.70
  15   4   0   41.10   22.00
 -15   4   0   34.50   20.50
  16  -4   0   49.90   25.50
 -16  -4   0    5.10    8.50
 -16  -4   0   -2.20   18.40
  16  -4   0  -13.10   28.20
 -16  -4   0  -20.80    6.30
  16  -4   0   18.20   19.40
  16  -4   0  -22.40   15.70
  16   4   0    4.40   19.50
  16   4   0    2.30   23.40
 -16   4   0   30.80   23.10
 -16   4   0   19.60   17.10
  17  -4   0   16.50   27.70
  17  -4   0   37.40   22.30
 -17  -4   0   27.30   23.60
 -17   4   0   14.20   17.30
  17   4   0   39.80   21.50
 -17   4   0  -30.10   18.80
  17   4   0   22.80   22.60
 -18  -4   0  -15.30   19.10
  18  -4   0   31.10   24.90
 -18   4   0   34.90   32.70
  18   4   0  -13.80   19.80
   0  -5   0   20.40    8.80
   0  -5   0   12.50    4.90
   0  -5   0    6.70    7.20
   0  -5   0   19.40    6.10
   0   5   0    9.10    7.00
   0   5   0    4.20    7.10
   0   5   0    3.90    8.00
   0   5   0    5.20    5.70
   1  -5   0 2080.69  366.56
   1  -5   0 2230.38  366.86
  -1  -5   0 2056.69  366.56
   1  -5   0 1917.81  366.36
  -1  -5   0 2308.67  366.16
   1   5   0 1955.20  366.16
   1   5   0 2041.00  366.56
  -1   5   0 1984.30  367.36
   1   5   0 2169.98  366.26
  -1   5   0 2078.89  366.86
  -1   5   0 1824.72  366.56
  -1   5   0 1984.80  365.86
   2  -5   0 1052.49  184.08
   2  -5   0  929.61  183.78
   2  -5   0 1126.99  184.48
   2  -5   0  982.00  183.78
   2  -5   0 1031.00  182.98
   2   5   0  960.50  183.38
   2   5   0 1097.49  182.78
  -2   5   0 1008.90  183.08
   2   5   0 1022.10  182.98
  -2   5   0 1012.90  184.18
  -2   5   0 1082.69  184.18
   2   5   0  989.60  183.18
   3  -5   0   55.89   16.30
   3  -5   0   72.29   17.40
   3  -5   0   64.69   17.20
   3  -5   0   52.69   15.00
   3   5   0   72.99   13.80
   3   5   0   60.39   15.10
   3   5   0   79.99   14.10
   3   5   0   65.69   15.80
  -3   5   0   75.09   15.60
  -3   5   0   67.39   16.90
   4  -5   0   15.70   13.70
  -4  -5   0   61.09   11.80
   4  -5   0   38.30   15.50
   4  -5   0   60.09   14.10
   4  -5   0   38.70   15.60
  -4   5   0   56.99   15.50
   4   5   0   58.89   12.90
  -4   5   0   39.40   13.80
   4   5   0   63.09   12.70
   4   5   0   45.90   14.60
   5  -5   0  168.58   36.20
  -5  -5   0  193.18   33.80
   5  -5   0  216.48   35.80
   5  -5   0  153.58   36.30
   5   5   0  188.48   34.80
   5   5   0  130.19   32.80
  -5   5   0  163.88   35.80
   5   5   0  169.98   35.70
  -5   5   0  185.18   35.50
   6  -5   0  288.17   60.59
   6  -5   0  284.37   60.29
  -6  -5   0  300.47   58.09
   6  -5   0  270.47   60.39
  -6   5   0  309.37   60.99
   6   5   0  303.77   61.29
   6   5   0  379.26   59.09
  -6   5   0  319.67   62.49
   7  -5   0  133.19   29.70
  -7  -5   0  124.79   26.90
   7  -5   0  132.09   28.70
   7  -5   0  125.59   30.30
   7   5   0  106.59   27.50
  -7   5   0  148.89   30.00
   7   5   0  116.39   29.30
  -7   5   0  137.39   29.40
  -7   5   0  129.59   31.00
   8  -5   0  705.83  128.09
   8  -5   0  739.53  128.89
  -8  -5   0  654.53  126.19
   8  -5   0  708.13  127.89
  -8   5   0  719.83  128.09
   8   5   0  643.84  128.19
  -8   5   0  649.14  129.19
  -8   5   0  737.63  126.59
   9  -5   0   39.70   16.10
  -9  -5   0   37.60   14.70
   9  -5   0   29.80   18.90
   9  -5   0   25.80   17.20
   9  -5   0   27.40   17.60
   9   5   0   32.90   17.30
  -9   5   0   58.89   20.30
  -9   5   0    7.00   15.70
  -9   5   0   64.29   14.60
  10  -5   0   34.90   15.60
  10  -5   0   23.70   19.50
 -10  -5   0   16.90   14.60
  10  -5   0    8.30   16.40
  10  -5   0    8.00   16.90
 -10  -5   0   19.90    9.10
 -10   5   0   14.50   16.20
 -10   5   0   39.20   20.50
  10   5   0    5.20   16.70
 -10   5   0   43.00   13.20
  11  -5   0  124.69   28.50
  11  -5   0   77.39   24.50
 -11  -5   0   95.99   24.60
  11  -5   0   31.80   26.90
 -11  -5   0   75.19   18.90
  11  -5   0  106.09   28.90
 -11   5   0   80.39   29.00
 -11   5   0   93.59   26.30
  11   5   0  141.89   29.10
 -11   5   0  100.19   22.20
  12  -5   0   -4.40   15.00
  12  -5   0  -12.80   20.10
  12  -5   0   27.90   22.00
  12  -5   0    2.90   18.30
 -12  -5   0   36.20   18.00
  12   5   0    6.00   18.30
 -12   5   0   13.00   16.20
 -12   5   0   -8.90   10.10
 -12   5   0   15.40   20.90
  12   5   0  -15.40   14.70
  13  -5   0   74.89   28.80
  13  -5   0   85.69   31.70
 -13  -5   0  115.29   29.50
  13  -5   0   98.99   28.30
  13  -5   0  173.08   36.40
  13   5   0  110.49   29.10
 -13   5   0  113.49   33.20
  13   5   0   83.29   31.30
 -13   5   0  120.09   29.60
  14  -5   0    3.70   16.40
 -14  -5   0   29.60   19.60
  14  -5   0   29.50   25.70
  14  -5   0   27.70   21.70
  14  -5   0   48.50   23.50
  14   5   0   11.10   20.70
 -14   5   0   24.60   19.40
  14   5   0   21.10   17.60
 -15  -5   0   38.10   20.20
  15  -5   0   18.50   17.60
  15  -5   0    6.30   23.90
  15  -5   0   -6.00   17.50
  15  -5   0   37.90   23.50
  15  -5   0   27.90   17.50
 -15   5   0   -4.70   21.50
  15   5   0   31.40   19.10
 -15   5   0  -17.60   16.30
  15   5   0  -24.70   21.10
  16  -5   0   36.50   20.00
  16  -5   0   55.99   20.50
  16  -5   0   20.30   18.50
  16  -5   0   10.20   22.70
  16  -5   0   44.70   31.60
 -16  -5   0   21.00   19.50
  16   5   0   41.00   25.40
 -16   5   0   36.70   20.60
  16   5   0   23.40   25.30
  16   5   0   15.20   20.10
 -16   5   0  -23.10   20.50
  17  -5   0   27.60   29.40
 -17  -5   0   24.10   19.80
  17  -5   0  -23.10   18.80
 -17   5   0   48.20   18.70
  17   5   0   17.10   20.40
  17   5   0    8.20   25.50
 -17   5   0   -0.50   21.90
   0  -6   0 1607.04  255.97
   0  -6   0 1633.04  255.27
   0  -6   0 1423.86  256.27
   0   6   0 1349.27  255.47
   0   6   0 1318.17  256.27
   0   6   0 1314.97  255.57
   0   6   0 1350.96  255.77
  -1  -6   0  539.55   93.59
   1  -6   0  520.75   92.99
   1  -6   0  547.05   93.49
  -1  -6   0  591.24   92.79
   1  -6   0  533.85   94.29
   1  -6   0  551.54   93.69
  -1   6   0  527.95   94.19
  -1   6   0  485.45   93.79
   1   6   0  502.05   92.59
  -1   6   0  425.06   93.39
   1   6   0  530.65   92.89
   1   6   0  481.95   93.59
  -1   6   0  479.15   92.19
   2  -6   0   66.59   14.00
   2  -6   0   41.80   10.10
   2  -6   0   45.20   13.10
   2  -6   0   51.09   12.30
   2  -6   0   47.30   13.10
   2   6   0   36.10   11.20
   2   6   0   45.20   11.00
   2   6   0   45.10   10.10
  -2   6   0   60.59   14.00
   2   6   0   43.20   11.30
  -2   6   0   36.10   10.40
  -2   6   0   53.59   17.00
   3  -6   0  390.56   75.69
   3  -6   0  343.27   74.79
   3  -6   0  410.26   75.99
   3  -6   0  384.26   74.09
   3  -6   0  398.96   75.59
   3   6   0  369.06   74.69
  -3   6   0  435.46   76.09
  -3   6   0  420.86   75.79
   3   6   0  408.86   74.79
  -3   6   0  388.76   74.39
   3   6   0  397.86   73.99
   3   6   0  439.66   73.59
   3   6   0  420.96   73.49
   3   6   0  464.35   73.49
   4  -6   0 1289.47  234.48
   4  -6   0 1194.48  234.28
   4  -6   0 1345.77  233.48
   4  -6   0 1378.46  234.68
   4   6   0 1216.08  233.78
  -4   6   0 1343.07  234.68
   4   6   0 1341.57  232.68
  -4   6   0 1305.97  233.58
   4   6   0 1293.37  233.28
  -5  -6   0  151.78   29.20
   5  -6   0  123.99   30.40
   5  -6   0  142.09   33.00
   5  -6   0  163.18   32.80
   5  -6   0  149.09   32.60
   5   6   0  163.38   29.50
   5   6   0  141.49   29.10
   5   6   0  158.08   32.00
  -5   6   0  135.49   32.30
  -5   6   0  124.69   31.10
   6  -6   0  262.67   48.40
   6  -6   0  254.17   47.90
   6  -6   0  248.68   47.00
   6  -6   0  215.28   47.80
  -6   6   0  392.36   55.89
  -6   6   0  208.58   49.50
  -6   6   0  263.47   48.90
   6   6   0  213.78   45.60
   6   6   0  210.68   43.80
   6   6   0  197.78   46.70
   7  -6   0  384.66   66.09
   7  -6   0  342.97   67.29
  -7  -6   0  289.37   62.79
   7  -6   0  408.36   67.19
   7  -6   0  363.26   65.29
  -7   6   0  342.77   65.89
   7   6   0  343.97   63.79
   7   6   0  268.77   65.49
  -7   6   0  362.56   68.09
   8  -6   0  291.57   58.89
   8  -6   0  293.77   58.89
  -8  -6   0  299.07   56.19
   8  -6   0  310.47   60.49
   8  -6   0  277.27   59.39
   8   6   0  290.17   56.89
  -8   6   0  290.37   60.39
   8   6   0  309.07   59.29
  -8   6   0  282.77   58.79
  -8   6   0  312.77   57.29
   9  -6   0  248.98   45.60
   9  -6   0  190.78   45.50
   9  -6   0  181.58   43.50
  -9  -6   0  185.28   41.10
   9  -6   0  208.18   43.90
  -9   6   0  185.18   45.50
   9   6   0  191.28   44.00
  -9   6   0  269.67   42.70
  -9   6   0  208.38   43.90
 -10  -6   0  317.87   66.69
  10  -6   0  363.66   70.39
  10  -6   0  355.16   69.29
  10  -6   0  350.56   71.39
  10  -6   0  347.57   69.29
 -10   6   0  401.46   69.89
 -10   6   0  354.76   66.79
 -10   6   0  319.57   71.89
  10   6   0  342.67   70.09
 -11  -6   0   48.10   22.20
  11  -6   0  175.38   31.30
  11  -6   0   44.20   26.60
  11  -6   0   66.69   24.10
  11  -6   0   61.29   28.00
 -11   6   0   94.89   24.90
 -11   6   0  110.39   25.30
  11   6   0   75.99   26.50
 -11   6   0  124.89   30.00
  12  -6   0   58.59   23.20
 -12  -6   0   19.20   20.20
  12  -6   0   65.69   22.80
  12  -6   0   61.89   27.90
  12  -6   0   64.19   25.50
 -12   6   0   63.39   28.00
 -12   6   0   73.29   23.30
  12   6   0   68.29   25.30
 -12   6   0   80.09   21.80
  12   6   0   85.29   22.50
 -13  -6   0   23.90   18.10
  13  -6   0   84.09   28.50
  13  -6   0   47.80   20.90
  13  -6   0   32.70   22.10
  13  -6   0   29.00   20.40
  13   6   0   27.00   18.40
 -13   6   0   31.00   14.30
 -13   6   0   36.70   23.70
  13   6   0    3.10   20.50
 -13   6   0   54.09   24.60
  14  -6   0   20.00   23.80
  14  -6   0   42.90   21.80
  14  -6   0   36.50   21.20
 -14  -6   0   41.50   19.60
  14  -6   0   12.40   18.10
  14   6   0   -7.50   16.00
  14   6   0    9.80   21.70
 -14   6   0   18.70   19.00
  15  -6   0    2.90   22.90
  15  -6   0  -24.90   16.10
  15  -6   0   15.90   17.20
 -15  -6   0  -13.10   17.30
  15  -6   0    2.20   20.60
 -15   6   0    4.20   17.90
 -15   6   0   32.10   24.70
  15   6   0   18.80   18.80
  15   6   0    8.00   25.00
  16  -6   0   10.40   18.20
  16  -6   0  -15.70   20.10
  16  -6   0   -4.10   25.40
  16  -6   0   -3.60   18.10
  16  -6   0   16.00   17.30
 -16  -6   0  -12.50   16.60
 -16   6   0   30.30   20.20
  16   6   0   40.60   25.40
 -16   6   0    7.50   24.00
  16   6   0   -0.60   17.20
  16   6   0    6.60   19.70
  17  -6   0   13.70   47.40
  17  -6   0   -3.00   21.80
 -17  -6   0   22.40   19.10
  17   6   0   37.90   21.30
 -17   6   0   50.89   26.10
  17   6   0   42.70   26.20
   0  -7   0   16.90    6.50
   0  -7   0   21.30    5.70
   0  -7   0   13.70    9.60
   0  -7   0   21.90    9.20
   0   7   0   19.60    8.80
   0   7   0   25.00    8.30
   0   7   0   21.70   10.40
   0   7   0   27.30    7.70
  -1  -7   0  517.15   95.79
   1  -7   0  540.75   95.49
   1  -7   0  574.84   96.59
   1  -7   0  542.85   95.99
   1  -7   0  521.35   95.09
  -1  -7   0  575.24   95.09
   1   7   0  499.65   95.89
  -1   7   0  536.45   96.49
   1   7   0  522.05   95.09
   1   7   0  597.34   94.39
  -1   7   0  474.65   95.79
   1   7   0  551.04   94.49
   1   7   0  471.65   94.69
  -1   7   0  417.26   95.69
  -2  -7   0  355.76   68.99
   2  -7   0  383.16   71.09
   2  -7   0  424.76   69.19
   2  -7   0  369.96   70.29
   2  -7   0  422.36   72.09
   2  -7   0  438.46   71.39
  -2   7   0  363.76   69.39
  -2   7   0  362.96   71.69
   2   7   0  369.46   69.89
  -2   7   0  379.66   71.19
   2   7   0  371.16   69.99
   2   7   0  403.86   69.49
   2   7   0  364.26   70.29
   3  -7   0   84.19   19.00
   3  -7   0   63.79   15.80
   3  -7   0   71.09   19.20
   3  -7   0   87.79   19.00
   3  -7   0   85.09   18.30
   3   7   0   82.49   15.00
   3   7   0   70.39   17.30
  -3   7   0   39.00   17.80
   3   7   0   69.69   17.30
   3   7   0   94.49   15.30
  -3   7   0   41.30   18.60
   3   7   0   68.99   15.80
   3   7   0   59.99   15.50
  -3   7   0   80.89   16.40
   4  -7   0  134.39   28.00
   4  -7   0  140.99   30.50
   4  -7   0  155.08   29.70
   4  -7   0  146.89   30.40
   4   7   0  130.69   29.20
   4   7   0  134.89   27.70
  -4   7   0  116.19   28.30
   4   7   0  126.19   26.60
  -4   7   0  209.08   35.50
   4   7   0  129.79   28.30
   4   7   0  147.49   27.80
   5  -7   0  895.11  167.78
   5  -7   0  863.21  169.18
   5  -7   0  909.21  169.28
   5  -7   0  985.80  169.38
  -5   7   0  962.80  168.28
   5   7   0  926.81  167.38
   5   7   0  985.40  166.98
   5   7   0  857.71  168.48
  -5   7   0  958.40  169.38
   6  -7   0  100.89   25.90
   6  -7   0  120.49   24.40
   6  -7   0  112.49   26.70
   6  -7   0   63.89   23.80
  -6  -7   0   78.69   21.40
  -6   7   0   89.39   24.70
   6   7   0  113.09   22.20
  -6   7   0  101.49   25.10
   6   7   0   84.19   24.80
   6   7   0  118.09   21.70
   7  -7   0  287.17   50.19
   7  -7   0  276.67   49.60
   7  -7   0  213.38   48.30
  -7  -7   0  231.28   44.60
   7  -7   0  227.18   47.00
  -7   7   0  222.88   49.50
  -7   7   0  233.18   48.40
   7   7   0  216.08   45.50
   7   7   0  230.48   44.20
   7   7   0  244.78   48.10
  -8  -7   0  246.38   54.69
   8  -7   0  308.67   59.89
   8  -7   0  329.67   58.89
   8  -7   0  315.87   59.19
   8  -7   0  270.97   57.69
   8   7   0  325.07   55.89
  -8   7   0  324.17   56.99
   8   7   0  272.87   58.39
  -8   7   0  244.28   58.59
  -8   7   0  304.17   58.89
   9  -7   0   43.40   22.80
   9  -7   0  118.09   25.90
   9  -7   0   88.19   26.30
  -9  -7   0   66.99   19.50
   9  -7   0   69.79   22.60
  -9   7   0   83.59   24.30
  -9   7   0  116.79   29.00
  -9   7   0   96.59   22.00
   9   7   0   72.09   24.50
  10  -7   0   65.09   23.30
  10  -7   0   60.99   25.10
 -10  -7   0   75.09   19.00
  10  -7   0   50.39   22.60
  10  -7   0   66.69   22.10
 -10   7   0   91.99   20.30
 -10   7   0   40.10   29.20
 -10   7   0   53.59   22.20
  10   7   0   37.10   21.70
  11  -7   0   11.90   18.10
  11  -7   0  -16.00   19.60
  11  -7   0    7.50   20.80
  11  -7   0   10.50   16.20
 -11  -7   0   10.00   14.90
 -11   7   0   31.80   14.60
 -11   7   0   64.89   20.90
 -11   7   0   13.60   21.50
  11   7   0   27.40   19.60
  12  -7   0    6.20   18.70
  12  -7   0   11.30   19.10
  12  -7   0    6.30   17.10
 -12  -7   0   -1.80   14.90
  12  -7   0   25.70   32.40
  12   7   0   41.10   16.70
 -12   7   0   23.40   22.00
  12   7   0   46.50   21.30
 -12   7   0  -13.70   12.10
  13  -7   0   56.99   28.90
  13  -7   0   61.99   25.10
  13  -7   0   55.59   23.40
  13  -7   0   57.29   24.50
 -13  -7   0   30.40   20.40
 -13   7   0   41.90   24.00
 -13   7   0  106.19   21.30
  13   7   0   96.09   22.80
  13   7   0   63.39   27.80
  14  -7   0    1.10   20.70
  14  -7   0   24.20   23.20
 -14  -7   0   -0.20   16.30
  14  -7   0  -17.10   15.70
  14  -7   0   26.20   18.80
  14  -7   0   -0.20   18.30
 -14   7   0    9.40   20.60
  14   7   0   13.40   16.60
 -14   7   0   -0.80   18.70
 -14   7   0    6.20   13.40
  14   7   0   -3.30   18.00
  15  -7   0    5.10   18.40
  15  -7   0   34.90   20.30
  15  -7   0   16.00   22.70
  15  -7   0   -0.90   24.10
  15  -7   0    2.60   17.60
 -15  -7   0   24.90   17.60
  15   7   0   23.00   17.80
 -15   7   0   20.00   22.60
  15   7   0   34.70   24.20
 -15   7   0    6.10   18.60
  16  -7   0   13.40   21.30
  16  -7   0   -4.70   17.70
  16  -7   0    3.70   16.00
  16  -7   0  -24.50   17.10
 -16  -7   0   29.10   18.70
  16  -7   0    8.10   28.30
 -16   7   0   -5.40   20.50
  16   7   0   -7.00   19.00
  16   7   0   -7.30   17.00
  16   7   0   -2.50   23.10
  17  -7   0    3.30   20.90
 -17  -7   0    3.80   17.30
  17  -7   0   40.70   30.10
  17   7   0   19.20   25.40
 -17   7   0  -27.50   17.10
  17   7   0   48.10   27.40
 -17   7   0  -20.80   27.50
   0  -8   0  122.49   21.30
   0  -8   0  142.29   24.40
   0  -8   0  102.29   21.60
   0  -8   0  123.59   25.30
   0   8   0  118.09   24.20
   0   8   0   97.79   23.50
   0   8   0   96.39   23.00
   0   8   0  115.59   22.70
   1  -8   0  343.67   59.99
  -1  -8   0  327.17   60.09
   1  -8   0  337.37   61.19
   1  -8   0  359.86   58.89
   1  -8   0  307.67   59.39
  -1  -8   0  334.37   58.79
   1   8   0  310.47   59.99
  -1   8   0  329.97   59.99
   1   8   0  308.87   58.89
  -1   8   0  341.17   61.09
  -1   8   0  270.97   59.69
   1   8   0  343.07   57.99
   1   8   0  305.67   58.19
   1   8   0  282.17   58.09
   2  -8   0  140.59   29.60
   2  -8   0  138.39   24.90
   2  -8   0  174.98   28.90
   2  -8   0  142.59   26.90
  -2  -8   0  116.79   25.10
   2  -8   0  161.38   28.50
   2   8   0  117.99   25.90
  -2   8   0  105.29   25.30
   2   8   0  141.09   29.40
   2   8   0  144.99   26.00
  -2   8   0   98.39   27.30
   2   8   0  143.89   27.30
  -2   8   0  130.69   28.90
   3  -8   0  779.62  117.29
   3  -8   0  597.64  113.89
   3  -8   0  562.64  113.59
   3  -8   0  594.34  111.69
   3  -8   0  565.94  112.99
  -3   8   0  652.33  114.19
  -3   8   0  632.14  114.49
  -3   8   0  621.54  112.09
   3   8   0  654.73  112.09
   3   8   0  561.24  113.39
   3   8   0  646.44  113.49
   3   8   0  657.63  111.59
   3   8   0  603.14  112.79
   4  -8   0  153.48   30.50
   4  -8   0  113.39   25.50
   4  -8   0  144.19   29.50
   4  -8   0  139.29   29.80
   4  -8   0  111.39   27.50
   4   8   0  108.29   27.10
   4   8   0  133.59   24.50
   4   8   0  107.89   24.70
   4   8   0  128.59   24.30
   4   8   0  131.29   24.20
  -4   8   0  158.08   26.70
   4   8   0   64.89   26.10
  -4   8   0  119.99   29.30
   5  -8   0   88.79   25.10
   5  -8   0  112.49   26.00
   5  -8   0  105.89   24.90
   5  -8   0   83.99   23.60
   5  -8   0  120.29   22.20
   5   8   0   84.09   21.50
   5   8   0   85.29   23.30
  -5   8   0   74.59   24.10
  -5   8   0  102.49   22.80
   5   8   0   99.39   20.30
   5   8   0   75.99   18.90
   6  -8   0   14.90   13.90
   6  -8   0   25.10   13.00
   6  -8   0    2.70   15.40
   6  -8   0  -17.30   11.90
   6   8   0    8.20    9.60
   6   8   0   12.80   13.80
  -6   8   0   13.10   13.30
   6   8   0   21.00   10.30
  -7  -8   0  195.38   41.00
   7  -8   0  214.48   44.10
   7  -8   0  241.78   46.30
   7  -8   0  234.08   46.50
   7  -8   0  188.58   44.60
   7   8   0  215.98   42.30
  -7   8   0  216.68   44.90
   7   8   0  207.38   44.60
   7   8   0  227.58   41.80
  -7   8   0  286.47   49.90
   8  -8   0   78.49   26.70
   8  -8   0   77.09   24.30
   8  -8   0   64.89   23.60
   8  -8   0   93.49   24.60
  -8  -8   0   77.59   19.80
  -8   8   0  128.29   24.80
   8   8   0  104.19   22.10
   8   8   0  173.68   27.70
   8   8   0   83.69   19.80
  -8   8   0  105.19   26.10
  -8   8   0   90.79   27.50
   9  -8   0  156.28   37.80
   9  -8   0  132.89   39.80
   9  -8   0  176.98   39.80
   9  -8   0  214.48   40.80
  -9  -8   0  176.18   35.20
   9   8   0  132.69   37.90
  -9   8   0  176.48   41.50
  -9   8   0  204.98   38.00
  -9   8   0  183.68   39.90
  10  -8   0  262.27   53.19
  10  -8   0  250.97   54.59
  10  -8   0  292.37   55.49
  10  -8   0  247.38   52.69
 -10  -8   0  223.68   49.50
 -10   8   0  283.47   54.49
 -10   8   0  283.77   51.89
  10   8   0  172.98   62.09
 -10   8   0  237.38   54.99
  11  -8   0  195.68   42.40
  11  -8   0  180.78   40.50
  11  -8   0  186.78   43.90
  11  -8   0  199.08   45.20
 -11  -8   0  133.79   35.50
 -11   8   0  199.58   38.20
  11   8   0  141.19   39.70
 -11   8   0  210.68   44.70
 -11   8   0  165.18   43.10
  12  -8   0   42.40   30.10
  12  -8   0   11.50   19.10
 -12  -8   0   34.40   15.60
  12  -8   0   45.30   26.00
  12  -8   0   48.50   20.70
 -12   8   0   18.00   15.40
  12   8   0   31.70   21.60
 -12   8   0    6.90   17.60
 -12   8   0   18.80   21.40
  13  -8   0   -1.00   16.40
 -13  -8   0    7.90   15.40
  13  -8   0   -6.00   19.10
  13  -8   0    1.00   18.00
  13  -8   0   -1.80   18.00
  13  -8   0    3.30   22.90
  13   8   0   -7.60   18.00
 -13   8   0    1.60   17.60
  13   8   0   -4.10   14.90
 -13   8   0   28.80   14.70
  14  -8   0   40.20   23.90
  14  -8   0   40.20   20.30
  14  -8   0   17.70   18.60
  14  -8   0   28.20   24.90
  14  -8   0   33.40   23.80
 -14  -8   0   10.70   16.20
 -14   8   0   20.60   20.00
 -14   8   0    6.60   13.40
  14   8   0   49.70   19.00
 -14   8   0   10.00   23.50
  14   8   0   28.80   22.40
  15  -8   0   33.40   19.30
 -15  -8   0    7.20   16.10
  15  -8   0   -2.70   26.20
  15  -8   0   48.60   25.80
  15  -8   0   49.00   20.90
  15  -8   0   19.60   17.90
 -15   8   0   12.20   14.20
 -15   8   0    3.70   28.60
  15   8   0   37.50   23.50
 -15   8   0   35.40   36.80
  15   8   0   19.50   18.10
 -16  -8   0    9.60   16.40
  16  -8   0   14.30   22.20
  16  -8   0   18.20   18.50
  16  -8   0   18.60   28.50
  16  -8   0   -7.00   17.60
  16   8   0   28.80   18.70
 -16   8   0  -32.20   18.20
  16   8   0   58.69   25.50
  16   8   0   35.00   25.10
 -16   8   0   14.50   22.90
 -17  -8   0   60.29   17.40
  17  -8   0   35.40   29.10
  17  -8   0   -4.50   31.90
  17   8   0   36.30   27.60
  17   8   0   24.40   19.20
 -17   8   0   17.00   20.00
   0  -9   0   -3.90   10.20
   0  -9   0   -6.40   10.20
   0   9   0    5.40    9.40
   0   9   0   11.60    8.60
   0   9   0   -0.20   11.20
   1  -9   0  108.59   26.80
  -1  -9   0  111.09   25.20
   1  -9   0  121.59   25.60
  -1  -9   0  138.89   24.10
   1  -9   0  152.88   25.20
   1  -9   0  151.28   25.40
   1   9   0  107.79   22.20
  -1   9   0  109.69   25.90
   1   9   0   87.09   23.70
   1   9   0  113.09   22.50
   1   9   0  108.29   23.00
  -1   9   0   98.49   25.20
   1   9   0  105.19   25.60
  -1   9   0  104.29   25.60
  -2  -9   0   97.59   20.80
   2  -9   0  118.69   23.20
   2  -9   0  118.99   26.00
   2  -9   0  101.59   24.30
   2  -9   0  130.39   25.70
   2  -9   0  117.99   20.30
   2   9   0   87.79   21.80
   2   9   0   84.29   24.80
  -2   9   0   99.19   25.50
   2   9   0   99.09   22.10
  -2   9   0  105.89   26.10
   2   9   0   98.39   23.30
   3  -9   0  203.48   36.80
   3  -9   0  166.18   34.40
   3  -9   0  204.78   38.80
   3  -9   0  231.08   39.80
   3  -9   0  168.28   38.10
  -3   9   0  166.78   37.70
  -3   9   0  171.88   35.20
   3   9   0  152.98   34.70
   3   9   0  216.58   38.60
   3   9   0  169.38   35.40
  -3   9   0  221.78   38.80
   3   9   0  166.18   35.60
   4  -9   0   87.79   22.50
   4  -9   0  122.39   27.30
   4  -9   0   92.29   24.90
   4  -9   0  127.69   27.50
   4  -9   0  109.79   26.40
   4   9   0  112.89   25.10
   4   9   0  106.39   21.80
  -4   9   0   92.19   27.50
   4   9   0   68.29   23.90
   4   9   0  143.39   22.20
   4   9   0  123.29   22.50
  -4   9   0   91.39   23.30
   5  -9   0   24.20   15.60
   5  -9   0   30.10   12.90
   5  -9   0   36.00   15.60
   5  -9   0   24.10   14.90
   5  -9   0   43.50   17.30
   5   9   0   42.80   13.70
  -5   9   0    7.10   15.10
   5   9   0   15.10   14.30
   5   9   0   43.90    9.40
   5   9   0   19.40   10.70
   5   9   0   30.10   10.20
   5   9   0   28.40   10.20
   6  -9   0  300.67   67.39
   6  -9   0  341.67   66.29
   6  -9   0  367.06   68.09
   6  -9   0  331.57   67.29
   6  -9   0  348.47   65.09
   6   9   0  373.96   66.69
  -6   9   0  326.57   67.39
   6   9   0  361.46   63.79
   6   9   0  337.07   64.39
   7  -9   0   75.19   20.70
   7  -9   0  102.89   23.00
   7  -9   0   77.29   22.40
   7  -9   0   74.59   21.00
   7  -9   0   58.49   18.90
  -7   9   0   47.00   21.80
  -7   9   0   90.09   20.90
  -7   9   0   98.99   23.50
   7   9   0   57.19   16.50
   7   9   0   55.89   20.30
   7   9   0   45.00   16.10
   8  -9   0   -0.70   13.80
   8  -9   0   15.90   14.90
   8  -9   0   24.10   18.10
   8  -9   0   16.20   15.30
   8  -9   0   42.10   16.80
  -8   9   0    8.60   18.40
   8   9   0   27.10   12.30
   8   9   0   37.70   11.20
  -8   9   0   14.20   13.40
  -8   9   0   16.80   15.60
   8   9   0   34.00   16.90
   9  -9   0   20.60   19.80
  -9  -9   0   13.50   10.70
   9  -9   0    5.80   15.20
   9  -9   0   -2.60   14.60
   9  -9   0   37.90   18.20
   9  -9   0    1.90   23.50
  -9   9   0  -15.10   19.80
  -9   9   0   25.80   17.90
  -9   9   0   13.50   14.50
   9   9   0    7.70   17.20
  10  -9   0   66.59   23.00
  10  -9   0   49.30   21.50
  10  -9   0   64.99   23.40
  10  -9   0   61.49   25.70
  10  -9   0   44.90   22.00
 -10  -9   0   48.20   16.00
 -10   9   0   48.60   25.40
 -10   9   0   48.80   23.90
 -10   9   0   61.19   20.60
  10   9   0   74.09   29.90
 -11  -9   0   37.60   16.20
  11  -9   0   87.89   27.40
  11  -9   0   11.90   28.90
  11  -9   0   70.39   23.50
  11  -9   0   72.99   24.10
 -11   9   0    7.30   21.10
 -11   9   0   55.09   22.40
 -11   9   0   48.40   18.60
  11   9   0   29.30   22.10
  12  -9   0   25.90   23.20
  12  -9   0   16.00   19.20
  12  -9   0    9.00   18.00
  12  -9   0   14.30   23.10
 -12  -9   0   -2.70   13.30
 -12   9   0   15.00   15.20
  12   9   0    4.30   19.80
 -12   9   0   24.60   25.00
 -12   9   0   32.20   18.80
  13  -9   0   70.99   29.30
  13  -9   0   52.19   25.10
  13  -9   0   37.70   21.70
  13  -9   0   60.49   22.00
 -13  -9   0    5.40   15.90
  13   9   0   50.59   24.80
 -13   9   0   50.09   27.40
 -13   9   0   47.10   18.90
  13   9   0   62.39   20.10
 -13   9   0   44.40   20.90
  14  -9   0    3.80   18.80
 -14  -9   0   16.70   14.60
  14  -9   0    5.80   25.30
  14  -9   0   26.60   20.30
  14  -9   0    5.30   20.00
  14  -9   0   32.10   20.30
 -14   9   0   14.50   14.30
 -14   9   0   24.80   23.40
  14   9   0    6.30   15.20
  14   9   0   11.30   20.70
 -14   9   0   29.50   18.60
  15  -9   0   15.30   22.80
  15  -9   0   24.30   19.90
  15  -9   0    0.60   15.50
  15  -9   0   -1.00   25.40
  15  -9   0   -8.20   16.00
 -15  -9   0   14.50   15.00
 -15   9   0    8.50   21.90
  15   9   0   15.00   16.60
  15   9   0    7.60   20.60
 -15   9   0   12.50   14.40
  16  -9   0    5.80   24.70
  16  -9   0    1.00   18.10
  16  -9   0   33.80   23.50
 -16  -9   0   19.50   15.90
  16  -9   0   15.50   19.90
  16   9   0   54.29   20.70
  16   9   0   56.19   31.10
 -16   9   0   34.80   25.20
  16   9   0   15.50   29.10
 -16   9   0   43.20   22.20
 -16   9   0   -1.80    8.80
  17  -9   0   -6.30   22.50
  17  -9   0  -10.30   25.80
  17   9   0   60.69   30.50
 -17   9   0  -21.40   19.50
  17   9   0   17.00   20.20
   0 -10   0  626.14  116.59
   0 -10   0  739.03  115.49
   0  10   0  530.25  114.59
   0  10   0  659.13  115.19
   0  10   0  624.14  114.39
   0  10   0  638.04  116.39
   1 -10   0  322.97   48.80
   1 -10   0  271.17   49.90
   1 -10   0  278.47   50.99
  -1 -10   0  251.07   48.10
   1  10   0  241.28   46.80
   1  10   0  225.68   47.40
   1  10   0  248.18   48.20
  -1  10   0  238.08   49.99
   1  10   0  209.48   48.80
   1  10   0  252.37   46.20
  -1  10   0  236.48   49.30
  -1  10   0  246.28   49.70
   2 -10   0  190.68   35.80
   2 -10   0  173.88   44.10
  -2 -10   0  146.19   33.00
   2 -10   0  206.58   38.60
   2 -10   0  216.28   36.40
   2  10   0  181.68   37.40
   2  10   0  158.58   33.90
  -2  10   0  187.28   37.00
  -2  10   0  184.08   36.80
   2  10   0  142.89   34.70
   2  10   0  162.58   34.10
   3 -10   0  145.19   33.10
   3 -10   0  159.88   34.10
   3 -10   0  143.99   33.60
   3 -10   0  167.38   29.60
   3 -10   0  129.39   31.30
   3  10   0  128.09   31.20
   3  10   0  154.48   35.50
  -3  10   0  193.28   34.90
  -3  10   0  172.88   35.20
   3  10   0  153.68   31.10
   3  10   0  166.18   31.10
   3  10   0  139.99   29.90
   4 -10   0   78.99   20.00
   4 -10   0   66.19   15.00
   4 -10   0   61.29   19.60
   4 -10   0   47.40   17.50
   4 -10   0   67.89   20.30
   4  10   0   51.89   20.10
   4  10   0   57.69   14.00
   4  10   0   77.79   14.70
  -4  10   0   58.29   20.70
   4  10   0   57.49   18.10
   4  10   0   37.20   16.60
   4  10   0   50.29   15.60
   5 -10   0  852.81  135.39
   5 -10   0  817.02  135.89
   5 -10   0  740.03  132.69
   5 -10   0  719.93  134.79
   5 -10   0  695.13  133.89
   5  10   0  750.42  131.79
   5  10   0  731.93  133.79
  -5  10   0  723.83  135.29
   5  10   0  691.23  133.79
   5  10   0  688.13  131.69
   5  10   0  725.73  131.99
   6 -10   0   56.29   22.10
   6 -10   0   72.19   19.70
   6 -10   0   66.09   21.50
   6 -10   0   89.39   23.60
   6 -10   0   77.89   23.10
   6  10   0   84.09   18.50
  -6  10   0  123.49   25.50
   6  10   0   90.59   21.80
   6  10   0   97.69   20.60
   6  10   0   73.39   16.90
   7 -10   0   99.39   31.00
   7 -10   0  124.39   30.00
   7 -10   0  135.79   28.40
   7 -10   0  121.99   29.80
   7 -10   0  113.29   31.00
  -7  10   0  152.18   32.30
  -7  10   0  127.99   33.20
   7  10   0  136.29   26.40
   7  10   0  145.29   30.00
   7  10   0  114.59   27.30
  -7  10   0  132.19   30.20
   8 -10   0   74.19   24.50
   8 -10   0   83.09   24.40
   8 -10   0   48.40   25.00
   8 -10   0   92.09   27.00
   8 -10   0   94.49   23.90
   8  10   0  111.19   21.00
  -8  10   0   93.29   26.20
   8  10   0   87.49   20.90
  -8  10   0   86.49   23.90
   8  10   0   92.79   24.90
  -8  10   0   73.79   25.70
   9 -10   0   93.59   26.00
   9 -10   0   77.29   28.00
   9 -10   0   67.79   28.30
   9 -10   0  105.99   27.30
   9 -10   0  124.09   28.70
  -9  10   0  113.09   36.90
   9  10   0   93.19   22.90
   9  10   0   63.69   26.30
   9  10   0  112.89   22.10
  -9  10   0   87.79   27.50
  -9  10   0  118.79   28.00
  10 -10   0   11.20   18.10
  10 -10   0    7.70   16.60
  10 -10   0   -4.40   16.30
  10 -10   0   -0.90   20.20
  10 -10   0   -7.00   16.40
 -10  10   0   25.20   15.70
 -10  10   0   10.20   17.10
  10  10   0   -0.30   17.30
 -10  10   0   29.40   22.10
 -11 -10   0  -13.20   11.30
  11 -10   0   -9.00   25.40
  11 -10   0   54.89   26.90
  11 -10   0  -13.40   15.00
  11 -10   0   21.20   19.40
  11  10   0   15.00   19.80
 -11  10   0    6.90   14.90
 -11  10   0   -7.60   19.50
 -11  10   0   11.30   18.90
  12 -10   0   63.89   26.00
 -12 -10   0   24.30   15.30
  12 -10   0   24.70   20.50
  12 -10   0   47.60   23.00
  12 -10   0   49.30   24.10
  12  10   0   38.00   22.30
 -12  10   0   81.09   21.40
 -12  10   0   44.80   21.20
 -13 -10   0   12.70   13.00
  13 -10   0   40.50   24.90
  13 -10   0  -30.90   15.90
  13 -10   0    8.70   16.60
 -13  10   0    5.20   19.80
 -13  10   0   61.09   19.20
  13  10   0   55.29   22.90
 -13  10   0   -9.20   14.10
  13  10   0    7.80   13.60
  14 -10   0   26.00   21.10
  14 -10   0   11.80   25.30
  14 -10   0   31.60   24.60
  14 -10   0   33.00   20.60
 -14 -10   0   -3.50   13.20
  14 -10   0   28.40   23.40
  14  10   0   31.00   21.70
 -14  10   0   -6.90   21.30
 -14  10   0    9.40   15.90
  14  10   0   40.90   18.00
  15 -10   0   17.10   18.80
  15 -10   0    8.70   24.80
  15 -10   0   19.40   22.30
  15 -10   0   -1.20   18.80
 -15 -10   0   -0.30   13.10
  15 -10   0    0.10   15.30
  15  10   0    1.00   19.90
  15  10   0   22.80   18.10
 -15  10   0   10.40   21.50
 -15  10   0   -1.60   13.30
 -15  10   0   36.60   23.50
  16 -10   0    9.10   20.80
  16 -10   0  -13.00   19.80
  16 -10   0   23.50   20.70
 -16  10   0    6.90   11.00
 -16  10   0   17.30   20.30
  16  10   0   48.70   18.60
  17 -10   0    5.20   21.80
 -17 -10   0   -5.10    6.50
  17  10   0   44.80   18.60
 -17  10   0  -28.10   21.40
   0 -11   0  -11.40   12.40
   0 -11   0    3.70   12.20
   0  11   0  -17.30   11.70
   0  11   0    4.80   11.20
   0  11   0   15.60   11.20
   1 -11   0  464.95   77.79
   1 -11   0  384.56   80.39
   1 -11   0  405.86   79.29
  -1 -11   0  417.46   77.89
   1  11   0  417.66   77.19
   1  11   0  388.66   76.39
   1  11   0  412.46   78.09
   1  11   0  498.95   81.89
  -1  11   0  396.76   78.79
   1  11   0  491.85   79.79
   1  11   0  464.25   80.09
  -1  11   0  431.46   80.69
  -1  11   0  380.06   79.09
  -2 -11   0   22.20    9.40
   2 -11   0   26.70   12.30
   2 -11   0   27.10   14.80
   2 -11   0   15.80   13.30
   2 -11   0   19.60   13.90
  -2  11   0   10.40   14.20
   2  11   0   14.30   10.00
   2  11   0   22.70    8.10
  -2  11   0   15.00   14.90
   2  11   0   40.30   16.30
   2  11   0   18.00   12.90
   2  11   0   24.40   11.30
   2  11   0   41.50    9.50
   3 -11   0  268.97   43.30
   3 -11   0  313.87   48.80
   3 -11   0  241.58   46.20
   3 -11   0  293.97   49.90
  -3  11   0  200.38   48.10
   3  11   0  218.98   46.30
   3  11   0  252.07   48.30
   3  11   0  190.08   45.10
   3  11   0  184.08   44.70
  -3  11   0  248.58   48.20
   3  11   0  207.28   45.60
   4 -11   0  201.38   39.20
   4 -11   0  219.68   40.40
   4 -11   0  243.68   41.50
   4 -11   0  155.98   37.30
   4  11   0  180.98   39.80
   4  11   0  175.58   36.70
  -4  11   0  211.48   40.90
   4  11   0  184.78   35.50
   4  11   0  176.88   37.70
   4  11   0  182.58   37.60
   4  11   0  185.78   37.40
   5 -11   0   87.39   17.00
   5 -11   0   76.09   22.60
   5 -11   0   80.49   21.20
   5 -11   0   90.19   22.20
   5 -11   0   67.49   19.50
   5  11   0   82.29   19.80
   5  11   0   76.09   16.00
   5  11   0   60.49   15.70
  -5  11   0   69.59   22.30
   5  11   0   70.59   19.10
   5  11   0   56.69   16.30
   5  11   0   53.19   15.70
   6 -11   0  302.37   61.29
   6 -11   0  419.46   65.89
   6 -11   0  263.27   59.89
   6 -11   0  283.27   61.89
   6 -11   0  306.67   57.79
  -6  11   0  411.56   62.89
  -6  11   0  320.97   61.99
   6  11   0  333.57   57.09
   6  11   0  304.67   59.59
   6  11   0  342.07   59.19
   6  11   0  255.27   55.59
   7 -11   0   -6.00   11.30
   7 -11   0    9.40   15.10
   7 -11   0   26.80   17.90
   7 -11   0    2.60   13.40
   7 -11   0   -3.80   12.90
  -7  11   0  -14.90   12.10
   7  11   0  -10.20   12.60
   7  11   0    6.60    8.50
  -7  11   0    9.80   15.90
   7  11   0   -2.60    9.20
  -7  11   0    0.80   13.00
   8 -11   0  110.79   27.00
   8 -11   0  109.59   28.60
   8 -11   0   89.99   25.20
   8 -11   0  143.59   30.40
   8 -11   0  119.39   30.40
   8  11   0   83.89   26.00
  -8  11   0  141.19   29.20
   8  11   0   81.49   22.00
   8  11   0   95.89   23.60
  -8  11   0   63.09   27.60
  -8  11   0   88.59   38.00
   9 -11   0   60.69   24.50
   9 -11   0  100.59   27.60
   9 -11   0   88.99   24.80
   9 -11   0   42.40   21.80
   9 -11   0   82.29   22.10
   9  11   0   67.09   18.80
   9  11   0   39.80   17.60
  -9  11   0   76.19   36.00
   9  11   0   73.79   24.00
  -9  11   0   95.89   25.50
  -9  11   0   94.19   24.80
  10 -11   0  174.98   43.10
  10 -11   0  198.48   44.10
  10 -11   0  175.58   46.20
  10 -11   0  196.68   47.80
  10 -11   0  218.28   46.00
 -10  11   0  275.27   47.50
 -10  11   0  245.68   49.99
 -10  11   0  163.18   45.10
  10  11   0  190.78   44.40
  11 -11   0   50.39   28.00
  11 -11   0   97.49   31.20
  11 -11   0   89.49   28.90
  11 -11   0   75.19   27.90
  11  11   0   89.99   27.50
 -11  11   0  115.49   29.40
 -11  11   0  109.49   26.80
 -11  11   0   40.00   30.10
  12 -11   0   17.00   23.90
  12 -11   0   -5.60   22.00
  12 -11   0   27.00   20.30
  12 -11   0   25.00   20.20
 -12  11   0    4.40   15.50
  12  11   0  -21.60   18.70
 -12  11   0   -2.20   20.10
 -12  11   0   35.20   22.40
  13 -11   0   69.09   28.40
  13 -11   0   85.49   23.00
  13 -11   0   42.40   23.10
  13 -11   0   33.10   20.40
  13 -11   0   52.29   24.70
  13  11   0   16.20   21.10
  13  11   0   35.00   17.30
 -13  11   0   22.40   25.40
 -13  11   0   39.50   19.40
  14 -11   0    5.80   19.20
  14 -11   0   31.50   21.80
  14 -11   0  -32.60   22.60
  14 -11   0    8.90   16.70
  14 -11   0   18.40   20.80
  14  11   0   -4.50   13.70
 -14  11   0   -9.70   14.60
 -14  11   0    9.60   20.90
  14  11   0  -14.60   20.30
 -14  11   0   24.70   20.60
  15 -11   0   21.10   19.50
  15 -11   0   63.39   29.00
 -15 -11   0    0.60    9.70
  15 -11   0   -8.30   19.40
  15 -11   0    6.70   20.20
  15 -11   0   19.10   20.50
 -15  11   0   -3.40   21.10
 -15  11   0  -19.30   17.50
 -15  11   0    1.10   15.60
  15  11   0   14.00   16.10
  15  11   0  -33.70   19.60
  16 -11   0    6.00   19.80
  16 -11   0   28.20   27.60
  16  11   0   20.80   18.50
 -16  11   0   -4.80   23.80
  16  11   0  -40.30   22.70
 -16  11   0   47.40   16.00
   0 -12   0   97.89   23.20
   0 -12   0   78.19   24.70
   0  12   0   96.39   25.30
   0  12   0  139.79   29.10
   0  12   0   88.59   22.50
   0  12   0  104.39   23.40
   1 -12   0   77.89   22.30
  -1 -12   0   95.99   19.60
   1 -12   0  103.39   18.70
   1 -12   0   98.59   21.90
  -1  12   0   75.29   20.40
   1  12   0   55.39   18.10
   1  12   0   70.19   17.50
  -1  12   0   67.09   22.00
   1  12   0   67.29   19.10
   1  12   0   65.19   23.10
   1  12   0   84.79   21.40
   2 -12   0  314.67   58.99
  -2 -12   0  268.07   55.69
   2 -12   0  307.57   57.09
   2 -12   0  311.97   60.49
   2 -12   0  316.37   58.09
  -2  12   0  285.87   59.09
   2  12   0  310.27   55.79
   2  12   0  274.87   55.29
   2  12   0  292.87   55.89
   2  12   0  327.37   58.79
  -2  12   0  309.47   60.49
   2  12   0  342.77   60.59
   2  12   0  321.07   57.99
   2  12   0  320.17   56.99
   3 -12   0  159.68   35.60
   3 -12   0  203.88   35.80
   3 -12   0  169.18   33.20
   3 -12   0  206.68   38.10
  -3  12   0  147.49   35.30
   3  12   0  191.68   37.80
   3  12   0  156.28   32.20
   3  12   0  122.49   32.80
  -3  12   0  135.99   34.60
   3  12   0  150.88   31.90
   3  12   0  179.88   33.30
   4 -12   0   52.49   21.00
   4 -12   0   82.19   18.70
   4 -12   0  116.49   23.20
   4 -12   0   80.29   22.60
   4 -12   0   78.99   19.60
   4  12   0   68.19   18.10
   4  12   0   61.49   18.40
  -4  12   0   63.29   21.00
   4  12   0   74.79   16.90
   4  12   0   69.19   15.90
   4  12   0   72.89   17.80
   4  12   0   79.59   21.80
   5 -12   0   37.90   17.10
   5 -12   0   49.20   16.10
   5 -12   0   44.10   18.30
   5 -12   0   72.69   19.80
   5 -12   0   43.60   12.90
   5  12   0   43.30   13.40
   5  12   0   26.50   11.40
   5  12   0   39.50   12.50
  -5  12   0   19.90   18.40
   5  12   0   58.29   15.90
  -5  12   0   63.29   23.00
   5  12   0   50.79   16.80
   6 -12   0   38.10   19.10
   6 -12   0   53.19   17.90
   6 -12   0   39.40   18.70
   6 -12   0   43.80   19.90
   6 -12   0   81.89   15.80
   6  12   0   21.30   13.20
  -6  12   0   85.09   22.50
   6  12   0   53.69   14.00
   6  12   0   56.59   12.30
  -6  12   0   49.50   19.20
   6  12   0   48.60   17.10
   6  12   0   48.90   17.20
   7 -12   0   71.69   23.10
   7 -12   0   89.49   25.80
   7 -12   0   90.79   28.20
   7 -12   0  107.49   27.40
   7 -12   0   97.79   27.40
   7  12   0  110.49   24.90
  -7  12   0   89.29   27.60
   7  12   0   86.29   25.30
  -7  12   0   89.49   28.20
   7  12   0  112.69   21.90
   7  12   0  101.59   21.60
  -7  12   0  129.49   28.00
   8 -12   0  105.59   29.40
   8 -12   0  133.99   31.70
   8 -12   0  132.19   29.50
   8 -12   0  104.19   39.90
   8 -12   0   85.79   24.50
   8  12   0  117.49   22.30
   8  12   0  103.59   24.90
   8  12   0   73.19   21.00
  -8  12   0   49.90   25.90
  -8  12   0  118.19   29.40
  -8  12   0   78.49   29.80
   8  12   0  120.69   27.50
   9 -12   0  114.39   26.50
   9 -12   0   62.59   29.50
   9 -12   0   76.09   27.40
   9 -12   0   92.99   28.80
   9 -12   0  126.29   28.50
   9  12   0   56.89   20.80
   9  12   0   92.09   21.80
  -9  12   0  148.09   30.40
  -9  12   0  120.59   31.90
   9  12   0  115.79   28.60
  -9  12   0  125.29   30.50
  10 -12   0   31.00   18.50
  10 -12   0   34.20   20.90
  10 -12   0   -0.50   17.40
  10 -12   0    7.70   16.20
  10 -12   0   39.70   23.00
  10  12   0   14.40   12.70
 -10  12   0    9.70   17.50
 -10  12   0   32.70   18.50
  10  12   0   13.30   18.50
  11 -12   0   49.90   25.60
  11 -12   0   38.90   24.10
  11 -12   0   64.99   25.00
 -11  12   0   69.89   21.40
 -11  12   0   40.00   23.00
  11  12   0   17.00   21.60
  12 -12   0   34.20   19.40
  12 -12   0  -10.20   17.60
  12 -12   0   39.70   26.90
  12 -12   0  -11.30   16.00
  12 -12   0   10.90   18.00
  12  12   0   29.20   22.10
 -12  12   0   27.90   23.00
 -12  12   0    3.60   15.20
  13 -12   0   44.20   20.00
  13 -12   0   16.30   21.50
  13 -12   0  -24.00   20.40
  13 -12   0   -9.90   18.10
  13 -12   0   34.20   19.30
 -13  12   0   -8.20   19.80
 -13  12   0   23.60   17.10
 -13  12   0   48.70   24.80
  13  12   0   15.40   13.20
  13  12   0    8.20   21.30
  14 -12   0   64.59   22.30
  14 -12   0  -11.60   18.20
  14 -12   0    7.10   19.70
  14 -12   0   -4.80   16.50
  14 -12   0   13.00   24.80
  14  12   0   17.10   14.50
  14  12   0    3.00   22.00
 -14  12   0    5.10   14.60
 -14  12   0    0.60   21.70
 -14  12   0  -19.10   17.10
  15 -12   0    1.00   20.40
  15 -12   0   16.00   21.10
  15 -12   0   19.60   19.30
  15 -12   0   22.60   27.70
 -15  12   0    8.30   31.70
 -15  12   0    8.90   35.90
  15  12   0   51.19   18.50
  15  12   0   47.90   24.10
 -15  12   0   29.90   17.90
  16 -12   0  -11.60   28.80
  16 -12   0   44.20   22.70
  16 -12   0   32.90   23.40
 -16  12   0    1.10   14.90
 -16  12   0  -33.90   17.50
  16  12   0   44.40   25.80
  16  12   0   13.30   16.00
   0 -13   0   -2.30   12.80
   0 -13   0  -13.50   12.10
   0  13   0   -3.40   10.40
   0  13   0   11.00   11.20
   0  13   0   -6.50   12.40
   0  13   0   21.80   15.70
   1 -13   0   76.19   23.10
  -1 -13   0   81.89   20.70
   1 -13   0   62.99   22.80
   1 -13   0   61.29   21.60
   1 -13   0  110.59   20.00
   1  13   0   96.79   21.80
  -1  13   0  156.98   28.90
   1  13   0   76.49   20.60
  -1  13   0   98.99   24.90
   1  13   0  101.09   20.20
   1  13   0  126.69   28.90
   1  13   0   79.19   23.30
  -1  13   0   93.99   22.90
   2 -13   0  324.57   65.09
  -2 -13   0  297.47   63.39
   2 -13   0  344.37   66.49
   2 -13   0  344.67   68.09
   2 -13   0  365.46   64.59
  -2  13   0  379.36   66.99
  -2  13   0  413.76   69.69
   2  13   0  357.16   65.89
  -2  13   0  384.46   68.49
   2  13   0  317.47   63.39
   2  13   0  440.86   65.69
   2  13   0  305.57   63.29
   2  13   0  361.56   67.89
   2  13   0  375.96   66.79
   2  13   0  334.37   64.69
   3 -13   0    6.10   12.50
   3 -13   0   12.00   11.20
   3 -13   0   22.90   13.70
   3 -13   0   -1.60   13.20
   3  13   0   28.80   12.60
  -3  13   0   44.10   16.20
   3  13   0   18.10   10.20
   3  13   0   -8.10   12.10
  -3  13   0   10.40   13.50
  -3  13   0   12.30   15.30
   3  13   0    8.80    9.60
   3  13   0   11.00   11.50
   4 -13   0   79.99   17.00
   4 -13   0   81.09   22.30
   4 -13   0  112.89   24.10
   4 -13   0  112.19   24.80
   4 -13   0   81.99   20.50
   4  13   0   71.99   19.60
   4  13   0   84.39   23.20
   4  13   0   37.10   18.80
   4  13   0   88.79   20.40
   4  13   0   74.59   17.80
  -4  13   0   62.59   25.00
  -4  13   0  161.98   34.00
   5 -13   0  256.27   52.59
   5 -13   0  271.67   48.40
   5 -13   0  215.18   50.89
   5 -13   0  309.07   55.09
   5 -13   0  274.97   53.29
   5  13   0  218.28   50.39
  -5  13   0  314.17   55.79
   5  13   0  257.47   49.00
   5  13   0  254.87   52.09
   5  13   0  238.58   49.70
  -5  13   0  306.77   54.39
   5  13   0  246.88   47.80
   6 -13   0   81.29   23.00
   6 -13   0  111.39   25.40
   6 -13   0   69.49   23.80
   6 -13   0   58.59   17.60
   6 -13   0   45.70   19.90
   6  13   0   68.19   20.80
  -6  13   0  104.09   25.40
  -6  13   0   71.59   21.90
   6  13   0   52.09   18.00
   6  13   0   76.29   21.30
   6  13   0   83.79   17.20
   6  13   0   58.99   17.10
   7 -13   0  112.19   32.40
   7 -13   0  139.39   31.10
   7 -13   0  152.78   32.80
   7 -13   0  140.79   32.70
   7 -13   0   95.09   26.30
  -7  13   0  146.99   33.60
   7  13   0  112.59   25.40
  -7  13   0  145.29   34.20
   7  13   0  105.49   24.70
   7  13   0  130.69   29.50
   7  13   0  144.19   30.50
  -7  13   0  102.89   29.60
   8 -13   0  256.57   55.79
   8 -13   0  236.78   53.49
   8 -13   0  376.56   59.99
   8 -13   0  231.68   51.39
   8 -13   0  272.37   55.49
  -8  13   0  258.37   56.29
   8  13   0  301.57   52.79
   8  13   0  213.38   52.19
   8  13   0  231.58   49.20
  -8  13   0  230.98   54.19
  -8  13   0  355.36   57.29
   9 -13   0   44.60   24.70
   9 -13   0   34.10   22.00
   9 -13   0   74.29   22.60
   9 -13   0   48.50   22.80
   9 -13   0   29.70   19.00
   9  13   0   64.39   15.30
  -9  13   0   69.49   24.70
   9  13   0   45.80   18.30
  -9  13   0   38.50   21.40
   9  13   0   53.69   22.10
  10 -13   0  -16.60   15.20
  10 -13   0    7.90   15.90
  10 -13   0   35.00   19.90
  10 -13   0   13.80   25.30
  10 -13   0   34.00   18.20
 -10  13   0   -0.70   17.50
  10  13   0   30.90   14.50
  10  13   0   -4.70   10.70
  10  13   0    3.90   18.50
 -10  13   0    6.30   17.80
  11 -13   0   26.70   20.70
  11 -13   0   -1.40   17.60
  11 -13   0   -0.80   21.20
  11 -13   0   -1.50   27.60
  11  13   0   12.20   12.10
  11  13   0  -13.50   10.70
  11  13   0  -21.20   18.00
 -11  13   0    7.70   16.20
  12 -13   0  -19.60   16.20
  12 -13   0    4.10   22.80
  12 -13   0   36.20   21.50
  12 -13   0   16.10   20.30
  12 -13   0   24.20   18.70
 -12  13   0   30.50   23.50
  12  13   0   20.50   20.20
 -12  13   0   38.60   18.30
 -12  13   0   23.30   23.60
  13 -13   0   67.89   27.20
  13 -13   0   14.10   25.70
  13 -13   0  -15.70   30.30
  13 -13   0   63.19   21.90
  13 -13   0   28.70   23.50
  13  13   0  -12.40   19.90
 -13  13   0   -2.70   17.80
  13  13   0   70.99   16.80
 -13  13   0   74.39   23.00
 -13  13   0   72.99   34.60
  14 -13   0    2.40   16.80
  14 -13   0   13.60   19.10
  14 -13   0  -19.40   17.70
  14 -13   0  -33.10   17.10
  14 -13   0   18.90   26.50
  14  13   0   -4.50   22.80
 -14  13   0    0.90   15.00
  14  13   0   10.90   14.50
 -14  13   0  -22.10   17.30
 -14  13   0   56.09   26.40
  15 -13   0   -5.10   18.80
  15 -13   0    7.60   39.80
  15 -13   0   39.70   29.60
  15 -13   0   -4.30   18.20
  15  13   0   16.60   15.50
 -15  13   0  -10.90   21.30
  15  13   0   -3.30   21.80
 -15  13   0   45.30   18.90
  16 -13   0   -8.90   17.90
  16 -13   0  -51.29   22.50
  16 -13   0  -28.50   18.10
 -16  13   0   -3.40   16.10
 -16  13   0   28.80   23.60
  16  13   0   -5.00   15.00
  16  13   0   14.10   23.50
   0 -14   0  144.89   33.20
   0  14   0  151.48   33.10
   0  14   0  198.88   39.10
   0  14   0  173.88   35.90
   0  14   0  157.28   34.00
   1 -14   0  114.39   26.20
  -1 -14   0  110.09   27.50
   1 -14   0  137.29   30.90
   1 -14   0  143.39   30.00
   1 -14   0  180.18   27.30
   1  14   0  145.79   29.20
   1  14   0  100.99   27.40
   1  14   0  147.29   31.20
  -1  14   0  158.38   33.50
  -1  14   0  101.09   29.40
  -1  14   0  123.69   31.30
   1  14   0  145.69   33.80
   2 -14   0  176.48   34.30
   2 -14   0  175.58   33.40
   2 -14   0  253.87   37.80
  -2 -14   0  152.88   31.80
   2 -14   0  184.08   37.30
   2  14   0  166.78   33.50
  -2  14   0  174.98   36.20
   2  14   0  177.18   36.60
   2  14   0  118.49   31.00
   2  14   0  150.88   32.10
   2  14   0  182.58   34.90
   2  14   0  161.08   34.90
  -2  14   0  190.68   40.00
   2  14   0  146.49   32.00
  -2  14   0  165.38   37.00
   3 -14   0   62.69   19.10
   3 -14   0   88.59   22.00
   3 -14   0  102.49   25.50
   3 -14   0   65.59   20.30
   3  14   0   83.69   21.40
   3  14   0   72.19   17.70
   3  14   0   69.29   18.60
   3  14   0   71.79   16.40
  -3  14   0   72.59   24.30
  -3  14   0   92.69   25.00
   3  14   0   76.09   19.70
   3  14   0   95.49   24.00
   4 -14   0   97.89   28.10
   4 -14   0  127.49   20.60
   4 -14   0  106.59   27.00
   4 -14   0   87.39   25.10
   4 -14   0   82.49   23.50
   4  14   0   80.29   23.40
  -4  14   0  193.98   34.20
   4  14   0  111.79   23.60
   4  14   0   76.69   21.70
   4  14   0   96.09   27.80
   4  14   0   87.99   22.90
  -4  14   0   97.89   32.00
   5 -14   0  401.16   73.09
   5 -14   0  418.56   73.39
   5 -14   0  388.26   68.79
   5 -14   0  364.06   71.49
   5 -14   0  482.25   78.99
   5  14   0  391.76   72.99
   5  14   0  385.76   69.89
   5  14   0  340.17   68.49
   5  14   0  320.77   68.79
  -5  14   0  392.76   74.49
   5  14   0  380.16   70.79
   5  14   0  353.56   70.49
  -5  14   0  415.06   75.59
   6 -14   0   85.79   24.00
   6 -14   0  103.79   26.70
   6 -14   0   70.09   17.30
   6 -14   0   56.59   22.70
   6 -14   0   56.59   20.30
  -6  14   0   94.79   25.60
   6  14   0   69.09   16.60
  -6  14   0   44.90   21.90
   6  14   0   78.49   22.30
   6  14   0   53.99   19.80
   6  14   0   58.19   17.50
   6  14   0   57.69   16.10
   7 -14   0  208.98   38.60
   7 -14   0  108.39   27.70
   7 -14   0   99.49   30.20
   7 -14   0  127.39   33.30
   7 -14   0  123.79   33.40
  -7  14   0  121.49   32.80
  -7  14   0  137.89   34.70
   7  14   0  134.49   30.60
   7  14   0  176.78   33.00
   7  14   0  105.69   26.40
  -7  14   0  193.68   36.20
   8 -14   0   38.60   19.40
   8 -14   0   72.89   25.00
   8 -14   0  111.49   28.80
   8 -14   0   58.49   22.90
   8 -14   0   55.49   25.30
   8  14   0   84.89   22.80
   8  14   0   75.39   23.30
  -8  14   0   47.20   25.50
  -8  14   0   91.69   27.40
  -8  14   0   81.39   24.60
   9 -14   0   68.39   27.00
   9 -14   0   79.69   27.20
   9 -14   0   44.00   21.30
   9 -14   0   56.69   25.00
   9 -14   0   52.29   23.20
   9  14   0   92.79   25.30
  -9  14   0   74.09   25.80
  -9  14   0   93.69   27.70
   9  14   0   79.39   22.20
  10 -14   0   28.10   19.50
  10 -14   0    0.60   16.60
  10 -14   0   11.20   16.50
  10 -14   0   20.50   23.20
  10 -14   0   33.00   20.00
  10  14   0   38.80   16.40
 -10  14   0  -10.90   18.50
 -10  14   0   27.80   19.10
  10  14   0    1.30   16.50
  11 -14   0   18.40   23.40
  11 -14   0   29.40   21.00
  11 -14   0   -0.50   17.70
  11 -14   0   -3.40   19.80
  11 -14   0    9.40   18.20
 -11  14   0   27.60   19.90
  11  14   0    0.80   19.90
  11  14   0   28.20   15.00
 -11  14   0   10.10   31.20
  12 -14   0   -2.30   16.70
  12 -14   0  -10.80   18.00
  12 -14   0   -4.60   18.20
  12 -14   0  -17.00   20.20
  12 -14   0   -3.40   16.50
  12  14   0  -28.50   17.30
 -12  14   0   46.60   19.40
 -12  14   0    6.80   20.60
  12  14   0    7.50   10.90
 -12  14   0   23.80   19.60
  13 -14   0    4.60   19.40
  13 -14   0   -2.00   17.20
  13 -14   0   15.70   19.40
  13 -14   0  -17.90   22.00
  13 -14   0    4.60   17.50
 -13  14   0    7.70   18.80
  13  14   0   -0.90   20.70
 -13  14   0   36.40   24.20
  13  14   0   10.60   15.30
 -13  14   0  -11.10   14.90
  13  14   0    7.30   11.70
  14 -14   0   27.00   20.70
  14 -14   0   50.19   29.40
  14 -14   0   37.50   25.00
  14 -14   0   23.30   20.80
  14 -14   0   -0.30   20.00
 -14  14   0   -1.70   19.50
  14  14   0   27.30   14.10
  14  14   0   26.80   15.00
 -14  14   0    8.00   26.00
 -14  14   0   42.60   20.30
  14  14   0  -11.90   23.40
  15 -14   0  -44.80   16.50
  15 -14   0   20.10   21.90
  15 -14   0    9.20   30.30
  15 -14   0   34.90   26.10
  15  14   0   17.30   13.40
  15  14   0   14.40   13.40
 -15  14   0   59.29   20.00
  15  14   0   15.90   21.80
 -15  14   0    4.40   20.70
  15  14   0   10.60   21.90
   0 -15   0  -22.40   10.00
   0  15   0    6.00   15.60
   0  15   0    5.30   12.10
   0  15   0  -10.00   13.40
   1 -15   0   74.39   20.20
  -1 -15   0   57.69   17.00
   1 -15   0   49.30   20.90
  -1  15   0   75.89   20.50
  -1  15   0   39.70   20.60
   1  15   0   67.19   20.30
   1  15   0   48.00   17.60
   1  15   0   99.89   27.10
   1  15   0   77.69   19.40
  -1  15   0   99.69   24.70
   2 -15   0   54.49   17.90
   2 -15   0   36.00   13.70
   2 -15   0   43.90   15.20
   2 -15   0   49.90   19.30
  -2 -15   0   15.40   11.80
   2  15   0   68.19   20.30
   2  15   0   34.60   17.60
   2  15   0   49.00   12.90
   2  15   0   36.40   11.00
  -2  15   0   69.79   19.10
   2  15   0   66.49   14.40
  -2  15   0   57.09   19.00
  -2  15   0   58.19   23.10
   2  15   0   50.29   15.50
   2  15   0   34.70   16.20
   3 -15   0   16.90   13.70
   3 -15   0    6.90   13.80
   3 -15   0   24.00   17.40
   3 -15   0   19.50   12.50
  -3  15   0   57.49   19.10
   3  15   0   24.80   14.20
   3  15   0   14.10    9.70
   3  15   0   20.10    8.50
   3  15   0   17.10   15.50
   3  15   0   10.80   11.50
  -3  15   0   -0.10   14.30
   3  15   0   17.30   13.90
   4 -15   0   55.59   16.20
   4 -15   0   31.00   16.50
   4 -15   0    7.80   15.70
   4 -15   0   25.90   18.50
   4  15   0   26.70   12.80
  -4  15   0   28.20   18.80
   4  15   0   47.20   16.00
  -4  15   0   20.20   18.30
   4  15   0   33.50   15.30
   4  15   0   44.90   13.90
   4  15   0   42.30   18.70
   5 -15   0   87.69   27.80
   5 -15   0  113.09   22.80
   5 -15   0  132.89   30.70
   5 -15   0  135.69   30.10
   5 -15   0  102.99   26.20
  -5  15   0  124.19   31.10
  -5  15   0  123.89   32.10
   5  15   0  104.89   23.60
   5  15   0  106.59   22.60
   5  15   0  139.39   30.10
   5  15   0   88.69   24.80
   5  15   0  123.99   26.10
   5  15   0   81.89   25.20
   6 -15   0  333.07   51.29
   6 -15   0  202.68   44.90
   6 -15   0  248.58   47.50
   6 -15   0  194.88   42.20
   6 -15   0  296.77   51.49
   6  15   0  207.58   43.60
   6  15   0  199.88   42.40
  -6  15   0  199.78   48.80
   6  15   0  233.48   47.10
   6  15   0  170.78   43.70
  -6  15   0  237.48   49.70
   6  15   0  215.88   42.00
   7 -15   0   -3.50   17.00
   7 -15   0    3.40   18.30
   7 -15   0   23.40   18.60
   7 -15   0   -1.50   12.10
   7 -15   0   -2.20   17.00
   7  15   0   -0.50   10.90
   7  15   0   14.90   10.60
   7  15   0   15.70   15.80
  -7  15   0   16.50   20.90
  -7  15   0   14.60   18.50
  -7  15   0   11.20   18.10
   7  15   0   15.90   16.60
   8 -15   0    2.60   18.60
   8 -15   0   27.80   17.80
   8 -15   0   34.90   23.30
   8 -15   0   59.79   16.60
   8 -15   0   37.70   21.60
  -8  15   0  100.69   25.90
  -8  15   0   52.89   22.60
   8  15   0   -3.40   15.40
  -8  15   0   34.40   25.00
   8  15   0   26.40   18.10
   9 -15   0   43.50   21.70
   9 -15   0   17.30   19.60
   9 -15   0  -18.50   20.00
   9 -15   0   43.50   18.80
   9 -15   0   30.20   16.00
  -9  15   0   40.20   21.70
  -9  15   0   14.50   23.10
  -9  15   0   14.50   23.10
   9  15   0    5.30   17.90
   9  15   0   15.90   16.70
  10 -15   0   17.30   19.60
  10 -15   0    5.40   22.50
  10 -15   0   24.80   20.10
  10 -15   0   10.30   16.10
 -10  15   0   29.00   20.50
  10  15   0   16.70   19.30
  10  15   0   24.20   16.20
  11 -15   0    6.80   17.70
  11 -15   0    9.60   17.80
  11 -15   0   55.69   26.60
  11 -15   0   47.90   22.70
  11 -15   0   21.20   21.10
  11  15   0    4.30   14.60
 -11  15   0   70.49   23.30
  11  15   0   30.50   21.20
 -11  15   0   53.69   22.60
 -11  15   0  -10.20   22.90
  12 -15   0   22.30   18.90
  12 -15   0   26.40   25.80
  12 -15   0   14.40   17.60
  12 -15   0   36.30   22.20
  12 -15   0   -5.40   17.20
  12  15   0  -16.00   17.40
 -12  15   0   38.60   21.30
  12  15   0    2.00   22.90
 -12  15   0   70.39   28.40
 -12  15   0   10.10   17.20
  13 -15   0    6.70   24.50
  13 -15   0   31.60   20.50
  13 -15   0   24.30   23.50
  13 -15   0   14.10   18.40
  13 -15   0   28.70   18.40
 -13  15   0   14.30   21.30
 -13  15   0   10.00   22.10
 -13  15   0   17.40   19.70
  13  15   0   -1.10   19.80
  14 -15   0   -3.20   19.80
  14 -15   0  -25.60   20.80
  14 -15   0   44.30   20.50
  14 -15   0   32.70   23.40
 -14  15   0   24.50   20.20
  14  15   0   -3.40   21.00
  15 -15   0   26.90   25.90
  15 -15   0   17.40   22.30
  15 -15   0    4.30   19.40
  15  15   0   14.80   22.60
  15  15   0  -11.20   20.90
 -15  15   0    7.50   18.30
  15  15   0   -1.70   11.80
   0 -16   0  364.16   66.39
   0  16   0  318.57   68.79
   0  16   0  339.57   69.89
   0  16   0  348.27   67.09
  -1 -16   0   92.89   21.20
   1 -16   0   88.19   23.70
   1  16   0  100.49   21.90
   1  16   0  121.79   30.20
  -1  16   0   61.29   24.10
  -1  16   0   75.89   23.90
  -1  16   0   69.29   25.00
   1  16   0   74.79   22.40
   1  16   0   74.69   24.00
   2 -16   0  165.98   26.80
   2 -16   0  153.18   30.40
   2 -16   0  164.08   25.90
   2 -16   0  179.18   33.90
   2  16   0  123.09   26.40
  -2  16   0  124.19   34.60
  -2  16   0  149.39   30.60
   2  16   0  112.99   27.20
  -2  16   0  107.09   30.10
   2  16   0   69.99   28.20
   2  16   0   83.69   27.30
   2  16   0   90.59   22.90
   2  16   0  114.49   31.70
   3 -16   0   64.99   18.70
   3 -16   0   60.79   17.50
   3 -16   0   53.19   20.90
   3 -16   0   56.89   21.70
   3  16   0   19.70   13.00
   3  16   0   70.19   18.60
   3  16   0   74.69   20.10
  -3  16   0   60.59   22.40
   3  16   0   54.09   17.10
   3  16   0   56.99   14.20
  -3  16   0   57.69   24.40
   3  16   0   80.79   24.80
   3  16   0   53.39   15.30
   4 -16   0   39.90   16.50
   4 -16   0    9.70   17.30
   4 -16   0   30.90   17.00
   4 -16   0    6.30   13.90
  -4  16   0   41.60   27.30
   4  16   0   58.09   21.50
   4  16   0   13.20   12.30
   4  16   0    5.60   14.20
  -4  16   0   37.90   19.40
   4  16   0   25.00   12.30
   4  16   0    3.00   14.10
   5 -16   0   27.40   16.60
   5 -16   0   75.59   19.90
   5 -16   0  122.19   33.70
   5 -16   0   26.60   13.90
   5 -16   0   27.50   17.70
   5  16   0   35.80   12.70
   5  16   0   34.60   15.00
  -5  16   0   34.00   20.20
  -5  16   0   43.90   22.80
   5  16   0    4.60   10.30
   5  16   0   25.10   18.70
   5  16   0   16.10   14.30
   5  16   0   38.10   15.80
   6 -16   0   64.89   19.50
   6 -16   0   43.20   21.10
   6 -16   0   15.00   21.80
   6 -16   0   23.60   20.10
   6 -16   0   30.20   14.20
   6  16   0   53.89   18.30
  -6  16   0   45.50   22.60
  -6  16   0   40.20   19.30
   6  16   0   57.39   21.50
   6  16   0   52.99   13.90
   6  16   0   42.70   15.70
   6  16   0   44.20   14.90
   7 -16   0   45.30   25.10
   7 -16   0   95.69   26.80
   7 -16   0   77.49   20.50
   7 -16   0   97.99   28.00
   7 -16   0   65.29   27.80
   7  16   0   90.39   23.70
   7  16   0   79.59   18.40
  -7  16   0  111.59   30.80
   7  16   0   86.59   26.30
   7  16   0   77.49   19.80
  -7  16   0  102.69   31.20
   8 -16   0   26.70   14.40
   8 -16   0   21.30   20.80
   8 -16   0   36.70   18.50
   8 -16   0   56.69   23.30
   8 -16   0   15.10   20.20
   8  16   0   17.80   16.80
  -8  16   0   25.60   22.60
  -8  16   0   32.20   21.60
  -8  16   0   10.50   21.60
   8  16   0   26.70   17.90
   8  16   0   13.60   10.80
   9 -16   0   32.80   16.00
   9 -16   0   19.50   22.80
   9 -16   0   24.60   17.90
   9 -16   0   29.80   23.00
   9 -16   0   43.30   21.50
  -9  16   0   51.19   24.70
   9  16   0   28.90   18.30
   9  16   0   19.90   18.60
  -9  16   0   58.49   27.20
  10 -16   0   44.10   24.60
  10 -16   0    6.70   19.00
  10 -16   0  -10.00   17.60
  10 -16   0  -22.10   14.00
 -10  16   0   22.20   22.20
  10  16   0   26.90   17.20
  10  16   0   -3.60   17.10
 -10  16   0   17.90   19.90
 -10  16   0   23.50   20.60
  11 -16   0  -12.80   20.50
  11 -16   0   31.80   23.10
  11 -16   0  -15.40   15.60
  11 -16   0   16.10   18.60
  11 -16   0   41.50   23.00
  11  16   0   -2.30   18.70
 -11  16   0   -2.90   19.70
  11  16   0   42.30   16.40
 -11  16   0    3.80   16.70
 -11  16   0   45.40   24.50
  12 -16   0   73.09   29.80
  12 -16   0   95.79   23.30
  12 -16   0   73.79   28.10
  12 -16   0   54.79   29.10
 -12  16   0  107.19   30.20
 -12  16   0   46.90   25.60
  12  16   0   36.30   24.00
 -12  16   0   32.70   27.60
  12  16   0   78.69   21.20
  13 -16   0  -31.10   14.90
  13 -16   0   14.50   16.90
  13 -16   0   -5.30   24.60
  13 -16   0   -3.10   15.00
  13 -16   0  -28.90   17.60
  13  16   0  -26.90   17.90
 -13  16   0  -28.40   23.40
 -13  16   0  -37.60   16.50
 -13  16   0  -12.50   16.60
  14 -16   0    1.90   22.00
  14 -16   0    8.90   19.10
  14 -16   0   64.09   29.60
  14 -16   0   44.50   29.10
 -14  16   0   21.00   19.00
 -14  16   0   -8.20   20.30
  14  16   0   22.20   21.20
  15 -16   0  -16.30   17.80
 -15  16   0  -13.50   16.40
   0 -17   0   -5.10   11.80
   0  17   0    0.40   13.80
   0  17   0   -1.00   15.90
   0  17   0   -5.40   15.70
   1 -17   0  192.58   39.60
  -1 -17   0  187.78   36.80
  -1  17   0  168.08   39.50
   1  17   0  245.68   46.00
  -1  17   0  217.38   43.50
   1  17   0  123.19   38.70
  -1  17   0  216.08   44.90
   1  17   0  190.58   41.40
   1  17   0  157.48   38.40
   2 -17   0    4.40   10.20
   2 -17   0   28.70   12.10
   2 -17   0   29.60   16.20
  -2 -17   0   -7.20    8.60
   2 -17   0   15.50   16.40
  -2  17   0   17.80   18.60
   2  17   0   15.40   18.50
   2  17   0    6.20   13.40
   2  17   0   10.00   12.70
   2  17   0   -9.80   13.80
   2  17   0    5.90   14.80
   3 -17   0  207.88   41.40
   3 -17   0  246.08   42.30
   3 -17   0  230.18   47.10
   3 -17   0  244.38   45.70
  -3  17   0  213.98   49.10
   3  17   0  160.58   39.00
   3  17   0  199.28   42.20
   3  17   0  177.68   40.30
   3  17   0  243.68   48.40
   3  17   0  187.98   42.60
  -3  17   0  197.08   45.40
   3  17   0  175.58   39.70
   4 -17   0   56.19   22.70
   4 -17   0   93.99   27.70
   4 -17   0   55.59   22.20
   4 -17   0   89.09   21.30
  -4  17   0  131.09   28.70
   4  17   0   41.50   21.00
  -4  17   0  137.69   37.00
   4  17   0  141.29   30.30
   4  17   0   77.49   19.30
   4  17   0   79.69   21.50
   4  17   0   27.30   17.40
   5 -17   0  128.19   31.70
   5 -17   0  105.09   27.30
   5 -17   0  120.69   29.30
   5 -17   0   78.29   25.30
   5  17   0   62.19   27.40
  -5  17   0   99.39   27.90
   5  17   0   88.19   21.10
   5  17   0  122.49   25.60
   5  17   0  113.89   23.10
   5  17   0   92.99   23.60
  -5  17   0  133.49   32.20
   5  17   0   78.89   24.60
   6 -17   0   95.19   30.20
   6 -17   0  151.38   32.70
   6 -17   0  108.39   29.30
   6 -17   0  113.09   24.80
   6 -17   0   81.59   31.80
   6  17   0  100.59   26.10
   6  17   0   95.69   27.40
   6  17   0  129.39   27.60
  -6  17   0  173.08   38.60
   6  17   0  127.49   24.90
   6  17   0  184.08   35.70
   7 -17   0   53.09   23.30
   7 -17   0   10.30   20.30
   7 -17   0   28.70   18.10
   7 -17   0   33.10   21.20
   7 -17   0   34.10   14.30
   7  17   0   38.80   17.30
   7  17   0   26.00   11.90
  -7  17   0  100.69   28.20
  -7  17   0   72.49   26.00
   7  17   0   37.50   20.00
   7  17   0   36.40   14.40
   8 -17   0   93.39   28.40
   8 -17   0   70.19   27.30
   8 -17   0   69.69   25.10
   8 -17   0   49.20   18.40
   8 -17   0   75.49   23.40
  -8  17   0  133.79   30.60
   8  17   0   41.30   22.10
   8  17   0   63.19   17.00
   8  17   0   58.19   21.20
  -8  17   0   41.50   25.50
   9 -17   0   24.10   24.50
   9 -17   0   45.00   39.70
   9 -17   0   75.69   18.70
   9 -17   0   35.60   20.20
   9 -17   0  132.19   30.70
  -9  17   0   31.80   21.50
   9  17   0   27.50   23.60
  -9  17   0   78.39   31.40
   9  17   0   80.99   24.40
  -9  17   0   46.40   26.30
  10 -17   0    2.70   18.40
  10 -17   0   13.00   14.90
  10 -17   0   22.20   19.50
  10 -17   0   20.00   20.00
  10 -17   0  -19.50   18.20
 -10  17   0   30.20   23.80
  10  17   0   -7.80   17.00
  10  17   0   29.60   19.70
 -10  17   0   23.90   18.30
 -10  17   0   27.20   21.00
  11 -17   0    2.30   14.20
  11 -17   0   35.90   23.50
  11 -17   0  -17.20   17.90
  11 -17   0   11.10   18.40
  11 -17   0   33.00   19.10
 -11  17   0    6.50   25.80
  11  17   0   16.80   18.00
  11  17   0    3.60   15.80
 -11  17   0    4.50   18.50
 -11  17   0  -24.20   18.60
  12 -17   0   21.40   24.30
  12 -17   0    9.20   16.50
  12 -17   0  -13.70   15.10
  12 -17   0   -5.40   18.10
  12 -17   0   25.20   23.30
  12  17   0  -15.20   12.90
  12  17   0   30.70   21.30
 -12  17   0   13.00   17.90
 -12  17   0    1.50   20.00
 -12  17   0   -0.10   19.20
  13 -17   0  -12.50   18.60
  13 -17   0  -11.30   16.30
  13 -17   0   17.40   16.00
  13 -17   0   -7.10   23.80
  13 -17   0    1.20   20.20
 -13  17   0   35.80   21.30
 -13  17   0   20.20   21.50
  13  17   0   13.80   19.30
  14 -17   0    4.10   22.00
  14 -17   0    8.90   18.00
  14 -17   0   14.90   34.30
 -14  17   0   12.00   19.60
  14  17   0   -6.80   18.60
  14  17   0   56.89   22.70
   0 -18   0  197.78   39.10
   0  18   0  157.68   45.20
   0  18   0  190.18   42.40
   0  18   0  181.88   40.80
   1 -18   0   24.10   16.50
  -1 -18   0   56.59   15.30
   1  18   0   38.70   17.90
   1  18   0   39.20   19.10
   1  18   0   23.40   20.10
  -1  18   0   40.80   21.90
  -1  18   0   39.60   24.10
   1  18   0   56.69   24.00
   2 -18   0  262.47   45.80
   2 -18   0  233.08   42.20
  -2 -18   0  152.18   38.80
   2 -18   0  175.28   39.00
   2  18   0  240.88   49.90
   2  18   0  199.48   42.50
  -2  18   0  227.68   46.70
   2  18   0  215.28   45.40
   2  18   0  212.58   43.70
  -2  18   0  294.07   53.69
   3 -18   0   41.60   20.60
   3 -18   0   30.70   20.00
   3 -18   0   -3.60   15.90
   3 -18   0   42.30   14.70
   3  18   0   19.70   13.60
   3  18   0   33.50   12.50
   3  18   0   24.80   14.60
   3  18   0    4.10   15.00
  -3  18   0   15.00   18.80
   3  18   0   11.90   16.90
  -3  18   0    0.30   18.70
   3  18   0    3.30   17.30
   4 -18   0   79.19   21.50
   4 -18   0  111.09   29.20
   4 -18   0   88.79   22.80
   4 -18   0   85.79   25.60
  -4  18   0  223.08   48.50
  -4  18   0   94.99   27.90
   4  18   0   76.49   25.60
   4  18   0   50.09   21.20
   4  18   0   61.09   20.20
   4  18   0   59.99   22.60
   4  18   0   53.69   17.70
   4  18   0   56.29   18.40
   5 -18   0  169.88   38.60
   5 -18   0  196.38   36.90
   5 -18   0  162.78   37.90
   5 -18   0  152.68   34.20
  -5  18   0  154.38   40.60
   5  18   0  200.78   40.60
   5  18   0  138.59   31.60
   5  18   0  119.49   29.90
   5  18   0  150.48   34.30
   5  18   0  159.28   32.30
   5  18   0  155.08   33.70
  -5  18   0  163.78   41.00
   6 -18   0   36.60   24.70
   6 -18   0   36.30   22.50
   6 -18   0   64.79   21.40
   6 -18   0   51.69   22.80
   6  18   0   52.69   17.60
   6  18   0   49.50   18.50
   6  18   0   67.59   24.60
  -6  18   0   55.89   26.50
   6  18   0   62.19   18.70
   6  18   0   74.09   15.90
   7 -18   0    2.70   12.30
   7 -18   0    8.60   19.10
   7 -18   0    7.10   21.40
   7 -18   0    6.60   15.20
   7  18   0   -7.60   14.20
   7  18   0   15.20   17.80
   7  18   0    9.50   10.20
   7  18   0    8.70   12.50
  -7  18   0    2.00   20.50
   8 -18   0   68.29   23.40
   8 -18   0  109.19   28.10
   8 -18   0   46.50   18.90
   8 -18   0   96.89   29.80
   8 -18   0   66.19   26.00
   8  18   0  100.69   26.50
   8  18   0   64.79   17.90
  -8  18   0   32.00   26.30
   8  18   0   79.09   22.70
  -8  18   0   85.79   30.80
   9 -18   0   -5.00   12.80
   9 -18   0  -12.40   17.60
   9 -18   0   -1.10   18.80
   9 -18   0   21.80   20.60
  -9  18   0  -17.70   16.70
  -9  18   0   -0.10   20.00
  -9  18   0    6.40   18.10
   9  18   0   31.40   19.90
  10 -18   0   51.19   27.20
  10 -18   0   67.69   28.30
  10 -18   0   73.99   21.10
  10 -18   0   63.39   25.50
  10 -18   0  104.29   29.50
 -10  18   0   29.10   40.50
  10  18   0   92.39   25.30
  10  18   0  115.89   29.80
 -10  18   0   74.89   31.70
 -10  18   0  113.59   32.80
  11 -18   0   45.90   23.90
  11 -18   0   17.50   18.30
  11 -18   0    3.20   20.00
  11 -18   0   22.20   22.30
  11 -18   0    3.50   15.00
  11  18   0   33.50   19.80
 -11  18   0  -11.60   19.40
 -11  18   0    8.20   22.00
  11  18   0   53.09   19.40
 -11  18   0   27.80   21.40
  12 -18   0   41.50   27.10
  12 -18   0   85.29   26.00
  12 -18   0    6.20   23.10
  12 -18   0   56.19   27.90
  12 -18   0   51.09   19.80
  12  18   0   38.20   21.90
  12  18   0   37.50   19.70
 -12  18   0   52.59   24.80
 -12  18   0    5.80   22.00
  13 -18   0   16.10   22.60
  13 -18   0   44.80   26.60
  13 -18   0   13.90   16.10
  13  18   0    2.90   14.30
  13  18   0   22.10   18.60
 -13  18   0   -5.00   19.70
  14 -18   0   53.69   25.80
  14 -18   0   28.30   23.40
  14  18   0   -8.00   19.30
 -14  18   0   -8.70   20.30
   0 -19   0   -2.90   12.60
   0  19   0   31.90   22.70
   0  19   0   11.30   17.50
   0  19   0    0.10   16.60
   1 -19   0  252.47   49.20
  -1 -19   0  217.58   46.80
   1  19   0  237.48   49.60
  -1  19   0  253.47   52.29
   1  19   0  169.58   49.50
  -1  19   0  268.67   54.99
   1  19   0  248.98   50.29
   1  19   0  282.87   57.89
  -2 -19   0   21.80   13.00
   2 -19   0   57.49   19.40
   2  19   0   23.30   19.10
   2  19   0   63.89   19.70
   2  19   0   61.19   20.80
  -2  19   0   77.49   33.60
   2  19   0   57.29   26.20
  -2  19   0   23.40   20.90
   3 -19   0  173.38   34.00
   3 -19   0  135.89   37.40
  -3  19   0  165.18   39.00
   3  19   0  151.68   35.90
   3  19   0  205.08   43.00
  -3  19   0  254.37   49.00
   3  19   0  130.29   37.70
   3  19   0  160.58   37.00
   4 -19   0   14.10   17.30
   4 -19   0   43.50   16.10
   4 -19   0   24.60   19.50
   4 -19   0   15.90   17.70
   4  19   0   31.10   17.40
  -4  19   0   30.40   20.50
   4  19   0   12.20   14.10
   4  19   0   21.80   10.90
   4  19   0   -1.00   17.70
   4  19   0  -44.90   13.90
   5 -19   0   81.79   26.00
   5 -19   0   58.39   19.50
   5 -19   0   61.59   22.80
   5 -19   0   49.60   20.90
   5  19   0   41.50   18.90
   5  19   0   18.70   17.50
   5  19   0   33.60   22.80
  -5  19   0  115.89   28.80
   5  19   0   53.49   17.20
   5  19   0   45.60   16.60
   5  19   0   53.69   15.70
  -5  19   0   45.50   24.90
   5  19   0   39.60   16.10
   6 -19   0  -16.90   16.50
   6 -19   0   -5.90   15.50
   6 -19   0    3.30   15.90
   6 -19   0   -2.70   17.00
   6  19   0   -0.90   13.40
   6  19   0    4.80    9.90
  -6  19   0   30.50   25.70
   6  19   0    9.10   13.90
  -6  19   0    6.70   19.40
   6  19   0   -4.60   12.60
   6  19   0    3.80   18.30
  -6  19   0   35.30   22.00
   7 -19   0  127.39   24.20
   7 -19   0   45.20   14.30
   7 -19   0   35.10   25.40
   7 -19   0   12.00   20.50
   7 -19   0   44.60   19.30
   7  19   0   22.90   13.40
   7  19   0   96.09   26.60
  -7  19   0   45.80   25.80
  -7  19   0   22.50   23.10
   7  19   0   39.90   15.90
   7  19   0   18.30   17.10
   8 -19   0   26.30   16.50
   8 -19   0   79.69   28.00
   8 -19   0   32.70   20.60
   8 -19   0   67.09   26.30
   8 -19   0   20.20   22.00
   8  19   0   87.29   25.30
  -8  19   0  116.39   32.30
   8  19   0   45.70   16.30
  -8  19   0  109.89   32.50
   8  19   0   79.39   21.50
  -8  19   0   69.99   24.10
   9 -19   0   16.20   13.80
   9 -19   0    5.20   18.50
   9 -19   0   12.30   19.40
   9 -19   0  -10.30   16.40
  -9  19   0  -10.20   20.80
   9  19   0   26.70   20.10
   9  19   0   -1.50   19.40
  -9  19   0   54.59   28.90
  -9  19   0   11.00   18.50
  10 -19   0  -15.40   18.30
  10 -19   0   29.70   22.40
  10 -19   0   21.40   18.70
  10 -19   0   -6.10   12.70
  10 -19   0   29.90   20.00
 -10  19   0  -41.70   17.90
  10  19   0  -12.50   14.40
 -10  19   0   -0.60   19.30
  10  19   0  -14.00   16.50
 -10  19   0  -29.30   14.70
  11 -19   0   54.49   24.00
  11 -19   0    3.80   22.80
  11 -19   0   -4.20   14.80
  11 -19   0   34.30   23.90
  11 -19   0   12.50   28.30
 -11  19   0   49.90   24.30
  11  19   0   40.30   20.00
 -11  19   0   27.30   25.70
  11  19   0   41.40   20.40
 -11  19   0   60.69   26.30
  12 -19   0   -9.50   18.20
  12 -19   0    4.60   14.10
  12 -19   0   27.90   22.20
  12 -19   0   26.70   22.40
  12  19   0    6.00   16.80
  12  19   0    6.20   18.00
 -12  19   0   24.80   25.10
  13 -19   0   30.30   23.00
  13 -19   0   12.30   24.60
  13 -19   0   24.00   16.20
  13  19   0    7.80   22.10
  13  19   0   18.80   14.80
 -13  19   0   22.00   22.20
   0 -20   0   76.59   20.40
   0  20   0   94.19   30.90
   0  20   0   36.40   23.60
   0  20   0   72.59   26.50
  -1 -20   0   10.20   11.80
   1 -20   0   18.70   16.20
   1  20   0   40.30   22.10
   1  20   0   19.90   17.60
  -1  20   0   -0.50   18.00
  -1  20   0   -3.50   28.20
   1  20   0   26.80   20.90
   2 -20   0   -5.60   12.40
  -2 -20   0    3.00    9.40
  -2  20   0   28.10   21.40
   2  20   0   -5.10   15.70
   2  20   0   -7.80   29.50
   2  20   0   12.80   15.20
  -2  20   0    2.40   17.80
   2  20   0   -0.90   18.10
   3 -20   0   14.50   16.60
   3 -20   0    5.30   12.80
   3 -20   0   -8.90   14.10
   3  20   0    6.40   16.90
   3  20   0   13.20   16.70
   3  20   0   10.20   18.40
   3  20   0   -7.90   13.40
  -3  20   0   28.10   23.20
  -3  20   0   -7.90   15.20
   4 -20   0   51.19   21.40
   4 -20   0    7.50   15.90
   4 -20   0   20.40   17.20
   4  20   0   26.50   11.40
   4  20   0   18.60   20.50
   4  20   0   79.89   20.80
  -4  20   0   47.60   20.50
   4  20   0   21.50   16.10
  -4  20   0   58.99   25.30
   4  20   0   32.50   18.50
   5 -20   0  121.89   25.40
   5 -20   0   74.99   28.20
   5 -20   0   73.89   25.90
   5 -20   0   95.39   23.30
  -5  20   0   60.69   28.40
  -5  20   0   47.70   25.20
   5  20   0   40.10   18.60
   5  20   0   59.19   20.40
   5  20   0  108.09   23.60
   5  20   0  130.39   31.00
   5  20   0   79.59   23.40
   5  20   0   83.89   19.40
   6 -20   0   89.59   24.30
   6 -20   0   79.09   26.20
   6 -20   0   94.99   26.50
   6 -20   0   60.29   26.20
   6  20   0   77.79   21.80
  -6  20   0   89.59   32.40
   6  20   0  107.99   30.10
   6  20   0   84.99   23.40
  -6  20   0   97.79   31.70
   6  20   0   72.99   21.30
  -6  20   0   83.49   30.00
   6  20   0   66.79   18.70
   7 -20   0  107.89   30.40
   7 -20   0  103.09   27.90
   7 -20   0  166.88   34.20
   7 -20   0  162.28   37.20
  -7  20   0  117.89   32.90
   7  20   0   95.19   23.30
  -7  20   0  132.89   36.10
  -7  20   0   87.59   35.30
   7  20   0   73.89   25.20
   7  20   0  144.69   34.20
   7  20   0   71.09   24.40
   8 -20   0   53.39   24.70
   8 -20   0   61.39   22.60
   8 -20   0   82.99   27.40
   8 -20   0  112.69   31.80
   8 -20   0   44.00   17.40
  -8  20   0   93.89   38.80
  -8  20   0   73.29   28.30
   8  20   0   65.39   18.00
   8  20   0   36.00   25.10
  -8  20   0   91.29   30.30
   8  20   0   46.50   20.80
   9 -20   0   15.40   18.90
   9 -20   0   26.00   19.20
   9 -20   0    0.20   18.90
   9 -20   0   14.40   13.90
  -9  20   0   38.30   22.40
   9  20   0   -0.90   18.10
  -9  20   0   31.80   23.10
  -9  20   0   30.70   24.00
   9  20   0   -2.10   17.00
  10 -20   0  -12.40   12.80
  10 -20   0   -9.90   17.00
  10 -20   0   18.10   25.10
  10 -20   0  -11.90   16.20
  10 -20   0    0.90   20.30
  10  20   0    1.00   16.40
 -10  20   0  -19.10   17.70
  10  20   0   15.60   19.10
 -10  20   0    1.40   17.80
 -10  20   0   32.00   25.50
  11 -20   0   31.80   23.60
  11 -20   0   30.80   21.90
  11 -20   0   20.90   14.80
  11 -20   0   38.90   21.60
 -11  20   0   10.10   22.20
  11  20   0   50.39   20.90
  11  20   0   14.30   20.60
  12 -20   0   14.30   20.40
  12 -20   0   26.80   25.40
  12 -20   0    7.50   20.00
  12 -20   0   28.30   15.40
  12  20   0    3.20   18.20
  12  20   0  -11.50   17.20
 -12  20   0   -7.70   23.00
   0 -21   0    3.40   12.20
   0  21   0   29.90   18.30
   0  21   0   10.20   19.00
   0  21   0    2.10   20.60
  -1 -21   0   91.49   24.20
   1 -21   0  125.59   28.00
   1  21   0  122.49   32.00
   1  21   0   92.09   34.30
  -1  21   0  132.49   35.00
  -1  21   0   81.79   30.40
   1  21   0   94.59   29.00
  -1  21   0  131.09   36.20
   2 -21   0    4.80   13.90
  -2 -21   0    1.40    9.20
   2  21   0    1.10   20.30
   2  21   0   -1.60   16.80
   2  21   0  -14.60   17.90
  -2  21   0   37.60   21.40
  -2  21   0   -2.20   17.30
   3 -21   0   -2.30   15.20
   3 -21   0    3.90   10.50
  -3  21   0   -8.10   17.40
   3  21   0   11.00   18.40
  -3  21   0    2.80   18.10
   3  21   0    5.20   20.00
   3  21   0   -5.70   14.50
   4 -21   0    9.20   19.40
   4 -21   0   52.69   17.50
   4 -21   0   38.90   16.80
   4  21   0   11.40   17.20
   4  21   0   33.50   28.70
   4  21   0   11.70   17.40
  -4  21   0   77.79   27.60
  -4  21   0   22.90   19.90
   5 -21   0   -0.40   15.80
   5 -21   0   10.70   17.90
   5  21   0    8.00   14.70
  -5  21   0   40.50   25.20
  -5  21   0   26.40   19.60
   5  21   0    8.90   10.60
   5  21   0   29.70   17.20
   5  21   0   21.40   10.10
   6 -21   0    9.40   16.70
   6 -21   0    5.70   16.70
   6 -21   0   30.80   20.10
   6  21   0    4.60   22.70
  -6  21   0   -8.50   22.30
  -6  21   0    5.50   18.20
   6  21   0    0.80   12.10
   6  21   0   35.60   15.60
   6  21   0  -11.60   13.20
  -6  21   0   20.00   22.10
   6  21   0   -2.80   10.20
   7 -21   0   32.30   20.10
   7 -21   0    2.40   17.10
   7 -21   0   27.40   19.80
   7  21   0   26.20   13.30
  -7  21   0    7.50   25.20
   7  21   0    7.60   13.40
   7  21   0   41.20   24.20
   7  21   0   19.20   14.60
  -7  21   0   42.50   23.60
  -7  21   0   42.00   23.00
   8 -21   0   16.80   19.10
   8 -21   0   13.90   16.80
   8 -21   0   15.70   22.30
   8  21   0   49.70   15.90
  -8  21   0  -46.80   30.80
   8  21   0   -9.10   11.10
  -8  21   0   35.00   25.40
  -8  21   0  -15.30   17.90
   8  21   0   29.50   19.60
   8  21   0   -3.50    7.70
   9 -21   0   10.40   18.30
   9 -21   0    2.10    8.80
   9 -21   0   23.90   21.30
   9 -21   0   -1.90   18.80
   9  21   0   -5.50   15.80
  -9  21   0   47.40   24.90
  -9  21   0   23.80   21.50
   9  21   0   16.40   20.00
  -9  21   0   31.40   27.20
  10 -21   0  -18.80    5.70
  10 -21   0   10.40   21.80
  10 -21   0    1.50   20.90
  10 -21   0   33.60   19.90
  10  21   0   19.20   15.90
 -10  21   0   -4.30   27.30
  10  21   0   35.00   21.90
 -10  21   0    5.90   20.80
  11 -21   0   -3.60    6.20
  11 -21   0   -0.20   19.80
  11 -21   0   18.10   21.40
  11 -21   0    7.00   19.60
  11  21   0   11.10   20.40
  11  21   0  -11.50   16.10
 -11  21   0   55.09   26.50
  12 -21   0   -8.10   22.20
  12 -21   0   16.70   23.80
  12  21   0  -17.30   16.70
 -12  21   0    3.50   21.70
  12  21   0  -18.50   19.10
   0 -22   0    3.60   12.40
   0  22   0   17.70   18.60
   0  22   0   19.80   20.40
   0  22   0    6.00   21.50
   1 -22   0   37.90   16.50
  -1 -22   0   24.10   13.60
   1  22   0   55.09   26.60
  -1  22   0   22.30   22.30
   1  22   0   35.70   21.40
  -1  22   0   14.20   20.10
   1  22   0   55.39   22.50
  -1  22   0   71.19   23.60
  -2 -22   0    3.00    9.80
   2 -22   0   13.50   16.60
   2  22   0   13.00   22.00
  -2  22   0    4.40   19.30
   2  22   0   35.10   17.50
  -2  22   0    7.20   23.20
   2  22   0   39.30   20.30
  -2  22   0   24.90   21.60
   3 -22   0  -17.20   12.50
   3  22   0  -23.50   15.10
   3  22   0   15.20   18.00
   3  22   0   -3.80   19.50
  -3  22   0   35.00   29.70
  -3  22   0   11.40   19.30
   4 -22   0    2.70   17.00
   4 -22   0   14.20   15.00
   4 -22   0    0.30   15.50
  -4  22   0  -10.00   19.60
   4  22   0   11.60   17.70
  -4  22   0   -9.20   19.50
   4  22   0   50.39   24.10
   4  22   0  -10.70   15.80
   5 -22   0   -4.80   15.60
   5 -22   0   -4.70   16.00
   5 -22   0    2.30   17.20
   5  22   0   -9.40   15.40
  -5  22   0  -24.20   19.90
   5  22   0    3.00   15.30
  -5  22   0   22.80   20.20
   5  22   0   -9.80    8.70
  -5  22   0  -21.70   15.70
   5  22   0   44.50   17.70
   5  22   0   13.20    9.00
   6 -22   0   10.30   17.40
   6 -22   0   19.00   17.10
   6 -22   0   -8.90   17.50
   6  22   0    6.10   14.70
  -6  22   0    1.40   20.20
  -6  22   0    2.50   19.70
   6  22   0    6.80   15.40
   6  22   0   38.70   24.80
   6  22   0   -6.60   12.70
  -6  22   0    7.70   20.40
   6  22   0   11.30   11.30
   7 -22   0   43.10   20.00
   7 -22   0    9.70   16.80
   7 -22   0   16.60   19.70
   7  22   0   -7.10   20.00
  -7  22   0   18.30   22.20
  -7  22   0   21.00   22.50
   7  22   0   26.30   15.10
   7  22   0   20.80   13.10
  -7  22   0   67.79   29.80
   7  22   0    8.40   12.70
   8 -22   0   29.20   16.90
   8 -22   0   -2.70   17.90
   8  22   0    2.10   20.00
  -8  22   0    4.20   19.30
  -8  22   0  -24.90   16.50
   8  22   0   -4.80   12.80
   8  22   0  -22.50   11.90
  -8  22   0   14.70   23.80
   9 -22   0   42.60   22.70
   9 -22   0  -10.70   17.60
   9 -22   0   42.30   23.90
   9  22   0   16.60   12.30
  -9  22   0   -6.30   19.20
   9  22   0    1.00   16.60
   9  22   0    3.90   19.30
  -9  22   0    0.10   22.20
  10 -22   0  -15.50   15.80
  10 -22   0  -10.00   17.10
  10 -22   0    9.00   21.30
  10 -22   0  -10.60    4.80
  10  22   0    1.20   13.70
 -10  22   0  -39.50   16.20
  10  22   0   23.00   25.70
  11 -22   0    1.40   23.50
  11 -22   0    6.50    6.40
  11 -22   0   21.60   18.50
  11 -22   0   24.70   22.60
  11  22   0  -19.60   14.30
 -11  22   0   28.30   24.00
  11  22   0   30.20   23.30
   0 -23   0  -10.30   10.70
   0  23   0    4.20   18.60
   0  23   0   18.10   20.60
   0  23   0  -27.50   14.20
  -1 -23   0    6.30   11.00
   1 -23   0   -2.80   12.60
  -1  23   0   15.30   19.90
   1  23   0   -3.50   17.00
  -1  23   0   -6.40   16.80
   1  23   0   24.30   20.20
   1  23   0    5.90   17.40
  -1  23   0   21.40   20.20
  -2 -23   0   24.90   11.20
   2 -23   0    2.30   15.80
  -2  23   0   34.60   21.50
  -2  23   0   28.80   21.10
   2  23   0    5.70   17.80
  -2  23   0   13.80   21.20
   2  23   0   26.40   22.50
   2  23   0    9.00   18.80
   3 -23   0   33.10   16.90
  -3  23   0  -18.40   29.70
   3  23   0   17.10   18.00
   3  23   0   -9.60   16.80
  -3  23   0    2.60   18.50
  -3  23   0   39.60   23.00
   3  23   0   35.10   19.00
   4 -23   0  125.39   32.00
   4 -23   0   97.89   27.50
   4  23   0   69.09   29.30
  -4  23   0   84.19   34.40
   4  23   0  160.38   38.60
   4  23   0  156.18   36.00
  -4  23   0  134.39   41.90
  -4  23   0  172.88   38.90
   5 -23   0    5.00   15.30
   5 -23   0   27.40   16.90
   5 -23   0    7.90   16.60
   5  23   0   14.00    9.40
  -5  23   0   14.40   23.30
   5  23   0   -8.60   15.80
   5  23   0    3.80   13.70
   5  23   0   25.00   21.40
  -5  23   0   -4.30   20.20
  -5  23   0   16.10   23.80
   6 -23   0    6.30   18.80
   6 -23   0   15.80   17.00
   6 -23   0   11.60   18.50
  -6  23   0   30.70   21.90
   6  23   0   32.30   15.90
   6  23   0  -48.10   14.60
   6  23   0   -6.40    9.20
   6  23   0   11.30   14.00
  -6  23   0   54.19   28.00
  -6  23   0   28.60   23.30
   7 -23   0    7.20   17.00
   7 -23   0    3.20   17.70
   7 -23   0   11.30   19.40
  -7  23   0    8.30   21.90
   7  23   0  -18.50    9.90
  -7  23   0  -36.30   16.40
   7  23   0  -44.40   15.00
  -7  23   0    3.90   24.80
   7  23   0   -6.30   11.50
   7  23   0  -17.70   12.20
   8 -23   0   15.70   17.90
   8 -23   0   61.89   24.00
  -8  23   0   41.40   25.80
   8  23   0   35.20   15.60
   8  23   0   24.10   10.90
   8  23   0   59.89   24.40
   8  23   0   14.90   14.80
  -8  23   0   33.10   25.60
   9 -23   0   23.20   21.70
   9 -23   0   87.59   22.40
   9 -23   0   37.20   23.20
   9  23   0    9.70   12.80
  -9  23   0    4.90   20.70
   9  23   0   34.70   25.00
  10 -23   0  -17.40   18.10
  10 -23   0   -5.60   18.70
  10 -23   0   29.50   32.70
 -10  23   0   18.80   23.50
  10  23   0    8.20   19.50
  10  23   0  -11.80   14.10
   0 -24   0   64.89   18.50
   0  24   0   31.50   25.70
   0  24   0   63.29   27.80
   0  24   0   50.29   23.50
  -1 -24   0   24.00   13.50
   1 -24   0   39.10   17.20
  -1  24   0   43.90   22.40
   1  24   0    6.80   18.20
  -1  24   0   58.89   27.30
  -1  24   0   74.89   25.80
   1  24   0   70.39   30.40
   1  24   0   43.20   23.00
  -2 -24   0   35.60   15.20
   2 -24   0   95.19   22.50
  -2  24   0   63.69   25.20
  -2  24   0   51.19   30.00
   2  24   0   96.99   26.50
  -2  24   0   54.79   29.10
   2  24   0   72.89   31.10
   2  24   0   69.49   24.00
   3 -24   0   29.00   19.00
   3  24   0   -6.70   15.50
   3  24   0   11.50   20.90
  -3  24   0   38.60   23.50
  -3  24   0    1.40   22.40
   3  24   0  -25.30   15.40
  -3  24   0  -50.79   14.00
   4 -24   0   25.10   17.80
   4  24   0   38.50   17.20
   4  24   0   10.40   18.20
  -4  24   0  -27.90   20.70
  -4  24   0   -3.10   20.10
  -4  24   0    7.70   20.40
  -4  24   0   13.70   22.80
   4  24   0   11.10   20.40
   5 -24   0   64.99   15.50
   5 -24   0   11.10   16.70
   5 -24   0   34.40   15.30
   5  24   0   17.60   10.50
  -5  24   0   23.20   22.80
   5  24   0   28.60   16.90
   5  24   0  -40.80   15.60
   5  24   0   14.00   16.20
  -5  24   0    0.20   22.70
  -5  24   0    7.50   20.80
   6 -24   0   -2.90   15.00
   6 -24   0   -0.90   16.70
   6 -24   0  -27.70   15.60
   6  24   0   13.40    9.20
  -6  24   0   31.00   25.90
   6  24   0  -10.70   13.30
  -6  24   0    2.40   20.80
  -6  24   0   41.60   26.60
   6  24   0   35.00   22.60
   6  24   0   -5.90   12.80
   7 -24   0   -0.20   16.40
   7 -24   0   -0.80   18.00
   7 -24   0    3.40   16.70
   7  24   0    9.50   14.70
   7  24   0   18.60   11.40
  -7  24   0   54.89   25.70
  -7  24   0   21.40   26.20
   7  24   0   -5.70   12.40
   7  24   0   10.30   21.20
   8 -24   0   35.00   20.30
   8 -24   0   30.60   18.30
  -8  24   0   20.10   23.50
   8  24   0   16.20   22.90
   8  24   0    9.70   12.70
   8  24   0    5.70   14.20
   8  24   0   -2.70    8.60
   9 -24   0   18.60   19.40
   9 -24   0   13.40   19.50
   9 -24   0   -6.30   21.20
   9  24   0   52.69   27.70
   9  24   0   24.70   18.70
   0 -25   0  -12.80   10.90
   0  25   0  -12.90   16.40
   0  25   0  -31.70   17.10
   0  25   0   -7.40   17.40
  -1 -25   0    9.70   10.80
   1 -25   0   -5.00   12.60
  -1  25   0  -31.80   17.80
  -1  25   0    5.80   21.60
   1  25   0  -18.30   19.50
   1  25   0   -4.90   18.10
  -1  25   0   10.30   18.80
   1  25   0   22.80   18.50
   2 -25   0  -15.60   16.00
  -2 -25   0   -2.30    8.80
   2  25   0    4.30   16.50
   2  25   0   -0.90   20.70
   2  25   0   -9.00   18.00
  -2  25   0   33.90   24.20
  -2  25   0   -5.30   20.40
  -2  25   0    4.50   18.80
   3 -25   0    2.50   15.40
  -3  25   0  -13.40   18.40
  -3  25   0  -15.70   21.90
   3  25   0    7.90   21.50
   3  25   0   -0.50   18.10
   3  25   0   33.90   19.40
  -3  25   0   20.30   21.00
  -3  25   0   18.50   22.60
   4 -25   0  -16.40   14.80
  -4  25   0  -10.40   20.90
   4  25   0   39.00   20.80
  -4  25   0   -1.20   20.90
   4  25   0   25.40   18.50
   4  25   0   21.30   22.70
  -4  25   0   35.80   24.70
  -4  25   0  -10.30   21.50
   5 -25   0  -14.40    4.50
   5 -25   0  -21.90   12.20
   5 -25   0    9.80    8.40
   5  25   0   -1.00   14.50
  -5  25   0   -5.40   20.00
   5  25   0  -12.70   18.40
  -5  25   0   28.50   29.00
  -5  25   0  -21.60   31.70
  -5  25   0   16.20   19.00
   5  25   0    8.80   15.60
   5  25   0    2.60    9.50
   6 -25   0   -9.50   15.80
   6 -25   0    2.60   11.50
   6 -25   0   50.29   16.80
   6  25   0   15.40   17.20
   6  25   0   40.40   16.50
   6  25   0   52.69   25.50
  -6  25   0   48.20   28.00
  -6  25   0   12.90   24.00
   7 -25   0   10.70   18.20
   7 -25   0    1.50   18.10
   7 -25   0   25.80   21.20
   7  25   0   -5.20    9.40
   7  25   0    0.30   12.30
   7  25   0   10.50   23.30
   7  25   0   -9.60   17.40
  -7  25   0   -4.80   27.60
  -7  25   0  -33.20   19.50
   8 -25   0   16.70   18.50
   8 -25   0    7.10   19.20
   8  25   0   24.90   15.90
   8  25   0   -7.50   11.40
  -8  25   0   36.20   25.90
   8  25   0   19.20   10.00
   8  25   0   33.20   23.70
   0 -26   0   16.10   13.40
   0  26   0   19.30   22.40
   0  26   0   24.30   21.90
   0  26   0   29.60   25.90
   1 -26   0    1.20   12.80
  -1 -26   0    0.30   10.40
   1  26   0  -24.70   15.20
  -1  26   0  -12.40   18.30
  -1  26   0  -20.30   17.10
   1  26   0   23.90   26.30
  -1  26   0   22.50   21.70
   1  26   0   46.40   23.90
  -1  26   0   33.70   24.00
   2 -26   0    5.40   14.50
  -2  26   0   19.40   24.20
  -2  26   0   29.30   24.40
   2  26   0    3.20   19.70
  -2  26   0    4.70   17.80
   2  26   0    6.10   18.60
  -2  26   0   18.50   21.00
   2  26   0   10.20   23.20
   3 -26   0   24.50   15.60
  -3  26   0   -6.20   21.20
  -3  26   0   -9.50   19.80
   3  26   0    7.60   18.20
   3  26   0  -21.20   17.60
  -3  26   0   21.70   21.20
   3  26   0  -36.10   18.40
  -3  26   0   11.60   22.90
   4 -26   0    6.90   16.50
   4  26   0   -6.40   17.20
  -4  26   0   23.50   31.10
   4  26   0    9.50   20.00
   4  26   0    8.50   10.10
   4  26   0   12.10   16.80
  -4  26   0  -12.40   19.60
  -4  26   0   98.39   45.50
   5 -26   0    5.60   15.40
  -5  26   0   12.00   22.70
   5  26   0    3.30   15.30
   5  26   0  -32.70   14.00
  -5  26   0   20.30   23.80
   5  26   0   22.20   17.00
   5  26   0   14.60   22.90
   5  26   0    0.40    9.50
   6 -26   0  -14.90    5.10
   6 -26   0   -2.40   17.40
   6 -26   0    7.50    7.10
   6  26   0  -23.00   23.80
  -6  26   0   14.50   25.40
   6  26   0   -2.90   17.50
  -6  26   0   19.20   23.00
   6  26   0  -15.50   20.90
   7 -26   0   11.70   15.70
  -7  26   0   -1.20   22.50
   7  26   0  -12.90   20.30
   7  26   0    1.80   13.50
   7  26   0   -6.00   15.40
   0 -27   0    3.20   11.70
   0  27   0   -2.00   20.70
   0  27   0  -39.80   32.30
   0  27   0   -1.40   26.70
   0  27   0  -44.70   17.30
  -1 -27   0   21.70   11.60
   1 -27   0   49.50   15.90
   1  27   0  119.39   43.00
  -1  27   0   43.90   24.40
  -1  27   0   -7.00   22.00
  -1  27   0   34.00   27.50
   1  27   0   -8.20   17.80
   1  27   0    2.20   21.50
   1  27   0   -4.00   22.70
  -1  27   0   26.70   21.70
   2 -27   0   20.90   15.00
   2  27   0    7.10   25.10
  -2  27   0   44.60   25.30
  -2  27   0    5.40   23.10
  -2  27   0   52.79   21.80
   2  27   0  -13.90   18.20
   2  27   0   49.80   22.20
   2  27   0   28.50   22.50
  -2  27   0    0.60   20.20
   3 -27   0   12.90   15.40
  -3  27   0  -18.60   19.30
  -3  27   0   12.70   24.40
   3  27   0   18.30   19.40
   3  27   0   -7.60   18.90
   3  27   0   31.40   22.70
  -3  27   0   34.80   40.20
   4 -27   0  -13.30   14.80
  -4  27   0   40.30   25.70
   4  27   0   -7.00   19.20
   4  27   0   26.60   19.00
   4  27   0   -6.90    8.80
   4  27   0   -8.00   16.50
   4  27   0  -13.50   16.90
  -4  27   0   11.80   23.50
   5 -27   0   31.00   19.30
   5  27   0   28.70   16.40
   5  27   0  -14.60   22.60
  -5  27   0   30.00   26.50
   5  27   0    4.60   10.60
   5  27   0   13.30   18.90
  -5  27   0   75.39   29.10
   5  27   0  -12.90   16.50
   0 -28   0   53.39   19.40
   0  28   0   21.30   21.00
   0  28   0   -2.50   22.10
   0  28   0   33.20   24.20
   0  28   0   17.50   23.50
  -1 -28   0    2.50   10.30
   1 -28   0   -6.70   12.10
   1  28   0    2.40   21.40
   1  28   0  -20.80   21.40
  -1  28   0   33.00   24.90
   1  28   0  -25.80   21.50
  -1  28   0  -14.50   18.00
  -1  28   0  -16.70   22.80
   1  28   0   15.10   21.60
   2 -28   0    8.70   12.80
  -2  28   0   -7.50   20.30
   2  28   0   17.50   21.00
  -2  28   0   19.80   24.00
   2  28   0   51.29   23.30
   2  28   0  -23.50   21.00
   2  28   0   24.20   24.10
 -18   0   1  -34.60   13.40
  18   0  -1   12.40   33.50
  18   0  -1   55.69   24.00
 -18   0   1    1.50   21.60
  17   0  -1    7.50   20.30
 -17   0   1   49.10   24.10
  17   0  -1  -16.20   25.80
  16   0  -1  -13.60   22.60
  16   0  -1   -9.00   16.90
  16   0  -1   14.50   19.20
  15   0  -1   30.60   20.60
 -15   0   1   32.40   21.00
  15   0  -1   -4.00   24.00
  14   0  -1   39.30   39.60
  14   0  -1   35.60   20.20
 -14   0   1   13.70   19.40
  14   0  -1   37.40   21.80
 -14   0   1   13.50   15.70
  13   0  -1   27.90   26.80
 -13   0   1   94.89   23.00
  13   0  -1  101.09   30.30
 -13   0   1   80.29   32.80
  13   0  -1  113.19   29.30
  12   0  -1   50.99   21.30
 -12   0   1   44.80   17.40
 -12   0   1   32.70   20.70
  12   0  -1   33.90   15.60
  12   0  -1   58.29   21.30
  12   0  -1   38.30   23.60
 -11   0   1   22.20   19.40
  11   0  -1   10.00   16.30
  11   0  -1   39.90   18.80
 -11   0   1   29.30   13.80
  11   0  -1   26.50   17.60
  10   0  -1   57.99   18.50
 -10   0   1   53.49   18.60
  10   0  -1   36.50   19.00
  10   0  -1   42.70   14.60
 -10   0   1   35.80   14.50
  -9   0   1  155.28   35.70
   9   0  -1  179.58   39.00
   9   0  -1  175.98   38.60
   9   0  -1  209.78   36.90
  -9   0   1  189.68   39.10
   8   0  -1  343.07   64.09
   8   0  -1  301.27   66.89
  -8   0   1  358.66   66.99
   8   0  -1  366.66   66.29
  -8   0   1  340.97   64.29
   7   0  -1   73.79   18.00
   7   0  -1   65.59   21.60
  -7   0   1   79.89   18.40
  -7   0   1   70.39   21.20
   6   0  -1  545.45   95.99
   6   0  -1  519.95   97.89
  -6   0   1  511.95   97.89
   6   0  -1  579.64   97.49
  -6   0   1  440.16   99.89
   5   0  -1    1.50    8.90
  -5   0   1   -2.30    6.70
   5   0  -1   -4.90   10.70
  -5   0   1   10.20   11.20
   5   0  -1   10.20    7.10
   4   0  -1 1434.46  271.27
  -4   0   1 1545.75  272.07
   4   0  -1 1473.45  271.77
  -4   0   1 1462.85  271.27
   4   0  -1 1722.63  272.97
   3   0  -1  199.28   37.10
   3   0  -1  167.38   38.20
   3   0  -1  191.88   36.10
  -3   0   1  203.48   36.20
  -2   0   1 1187.78  212.38
   2   0  -1 1029.50  212.58
   2   0  -1 1203.68  212.68
  -2   0   1 1244.28  212.68
  -2   0   1 1217.48  212.28
   2   0  -1 1203.08  212.38
   2   0  -1 1240.08  212.18
   1   0   1   11.60    5.00
   1   0   1   20.00    5.60
   2   0   1  920.01  164.48
   2   0   1  923.31  164.88
  -2   0  -1  880.21  164.78
  -2   0  -1  917.31  164.48
   2   0   1 1032.90  165.28
  -2   0  -1  857.31  164.78
  -3   0  -1 1205.48  201.88
   3   0   1 1060.39  201.98
  -3   0  -1 1140.69  200.88
   3   0   1 1116.29  200.88
  -3   0  -1 1107.79  201.28
   3   0   1 1100.69  201.38
   4   0   1 1194.58  216.78
  -4   0  -1 1342.47  218.38
   4   0   1 1133.39  217.48
   4   0   1 1236.58  217.48
  -4   0  -1 1211.98  216.78
  -4   0  -1 1166.48  217.38
  -5   0  -1   -1.30   10.60
   5   0   1    7.10   10.60
  -5   0  -1  -10.20    8.30
   5   0   1    7.00    7.90
  -5   0  -1   -2.30    5.90
   5   0   1    3.90   11.30
  -5   0  -1   19.40   11.20
   6   0   1 1083.79  190.28
  -6   0  -1  985.80  191.18
  -6   0  -1 1024.30  191.58
   6   0   1 1068.69  191.58
  -6   0  -1 1083.29  190.18
   6   0   1 1082.69  191.58
  -7   0  -1  -13.00   14.60
   7   0   1   19.50   16.60
  -7   0  -1   19.40   16.10
  -7   0  -1   -2.40   10.70
   7   0   1    3.30   10.90
  -8   0  -1  283.17   46.90
  -8   0  -1  173.68   40.90
   8   0   1  206.28   39.90
   8   0   1  171.08   41.30
  -8   0  -1  195.58   39.20
  -9   0  -1   24.00   17.50
  -9   0  -1   28.30   12.90
   9   0   1   21.90   16.80
   9   0   1   49.10   13.80
  -9   0  -1   27.10   17.00
  10   0   1   26.60   18.20
 -10   0  -1   32.20   17.50
 -10   0  -1   29.50   14.40
  10   0   1   42.40   14.50
  11   0   1    8.80   15.50
 -11   0  -1   12.90   13.50
  11   0   1   -0.30   22.80
 -11   0  -1   10.40   18.30
  11   0   1    7.60   12.70
  12   0   1  212.08   39.70
  12   0   1  167.08   35.20
  12   0   1  158.18   38.40
 -12   0  -1  153.48   38.80
 -12   0  -1  140.09   35.50
 -13   0  -1   -4.10   17.50
  13   0   1    2.70   17.40
  13   0   1   -7.80   12.40
  14   0   1   14.60   29.00
  14   0   1   -8.50   12.20
  14   0   1   -5.10   18.60
 -14   0  -1    1.20   18.80
  15   0   1    0.20   17.90
  15   0   1    9.80   19.70
  15   0   1    1.40   13.40
 -15   0  -1   51.19   22.20
  16   0   1  -26.00   16.10
 -16   0  -1    4.40   16.60
  16   0   1   26.30   19.60
  16   0   1  -18.00   16.90
  16   0   1   26.10   15.50
  16   0   1  -16.00   21.10
  17   0   1   16.70   19.50
 -17   0  -1   -8.20   20.40
  17   0   1  -23.20   15.10
  17   0   1  -42.30   22.90
 -17   0  -1   21.50   16.40
  18   0   1  -23.00   18.80
 -18   0  -1    9.60   21.80
  18   0   1   -8.70   28.30
 -18   0  -1   29.00   10.90
 -18  -1   1    5.90   11.00
 -18  -1   1   51.39   23.00
  18  -1  -1  -29.50   20.60
  18   1  -1   28.60   29.50
  18   1  -1  -12.00   22.30
 -18   1   1   10.80   22.50
 -17  -1   1    6.00   19.60
  17  -1  -1    4.40   27.30
  17  -1  -1    6.20   17.40
  17   1  -1   17.50   22.90
 -17   1   1  -17.40   20.90
  17   1  -1   15.00   27.50
 -16  -1   1   53.89   21.80
  16  -1  -1    5.90   16.70
  16  -1  -1  -19.20   16.70
  16  -1  -1   -1.10   23.80
  16   1  -1    8.70   24.60
  16   1  -1   33.20   22.20
  16   1  -1   -7.00   18.30
  15  -1  -1   -1.90   19.20
  15  -1  -1   23.00   17.80
 -15  -1   1    6.60   20.00
  15  -1  -1   17.20   25.60
 -15   1   1   -8.60   13.90
  15   1  -1  -17.40   16.60
 -15   1   1   43.40   22.70
  15   1  -1    5.00   18.70
  15   1  -1   -5.60   22.20
  14  -1  -1  -11.70   17.40
 -14  -1   1   -8.90   17.80
  14  -1  -1   20.20   25.20
  14  -1  -1    2.00   17.90
  14   1  -1   -2.80   21.40
  14   1  -1   60.99   21.40
 -14   1   1    8.20   18.90
 -14   1   1    5.70   14.80
  13  -1  -1   -2.10   13.20
  13  -1  -1   13.70   22.40
 -13  -1   1    5.80   17.20
  13  -1  -1   19.20   18.60
  13  -1  -1   53.09   19.30
  13   1  -1   34.00   22.00
  13   1  -1   18.60   18.20
 -13   1   1   22.00   20.30
 -13   1   1    8.80   14.90
  12  -1  -1  135.69   33.90
  12  -1  -1  159.58   32.90
  12  -1  -1  100.39   27.30
 -12  -1   1  103.79   26.80
  12  -1  -1  103.69   31.90
 -12  -1   1   90.79   30.30
 -12   1   1  156.98   29.30
  12   1  -1  119.09   32.30
  12   1  -1  126.89   28.80
  12   1  -1  121.99   31.10
 -12   1   1  100.59   32.00
 -11  -1   1  125.09   39.10
 -11  -1   1  188.98   36.60
  11  -1  -1  205.78   41.70
  11  -1  -1  201.08   37.60
  11  -1  -1  199.08   41.80
  11  -1  -1  141.29   39.30
  11   1  -1  159.08   39.90
 -11   1   1  178.78   37.30
  11   1  -1  185.28   39.60
 -11   1   1  205.58   42.10
  11   1  -1  173.78   36.00
 -10  -1   1   18.10   12.00
  10  -1  -1   20.30   12.80
  10  -1  -1   22.40   16.20
  10  -1  -1   20.90   15.00
  10   1  -1   28.40   12.00
  10   1  -1   31.90   15.90
 -10   1   1   33.60   18.00
 -10   1   1   28.10   13.50
  10   1  -1   21.20   16.50
   9  -1  -1  177.28   43.70
  -9  -1   1  237.78   41.90
  -9  -1   1  197.18   43.80
   9  -1  -1  220.08   42.70
   9  -1  -1  238.08   44.80
   9   1  -1  188.08   41.40
  -9   1   1  210.98   44.90
  -9   1   1  236.18   43.10
   9   1  -1  249.97   44.90
   9   1  -1  182.98   44.00
  -8  -1   1  249.68   46.10
   8  -1  -1  274.87   49.70
   8  -1  -1  219.78   48.80
   8  -1  -1  262.07   47.10
  -8  -1   1  253.47   49.00
   8   1  -1  196.88   48.40
  -8   1   1  263.87   47.20
  -8   1   1  196.58   48.90
   8   1  -1  217.78   45.70
   8   1  -1  263.37   48.60
  -7  -1   1  702.83  124.29
  -7  -1   1  583.54  123.29
   7  -1  -1  700.93  124.69
   7  -1  -1  692.83  123.19
   7  -1  -1  637.44  124.79
   7   1  -1  725.63  126.39
  -7   1   1  674.83  123.19
   7   1  -1  656.93  122.39
  -7   1   1  742.63  125.19
   7   1  -1  688.33  124.09
   6  -1  -1  894.11  166.78
  -6  -1   1  948.71  167.48
   6  -1  -1  795.52  167.78
   6  -1  -1  957.60  167.88
  -6  -1   1  931.91  166.18
   6   1  -1  932.71  167.38
   6   1  -1 1021.30  168.98
   6   1  -1  898.41  166.18
  -6   1   1  957.00  166.98
  -6   1   1  937.81  168.28
   5  -1  -1  181.78   36.70
  -5  -1   1  202.98   34.40
  -5  -1   1  198.78   36.50
   5  -1  -1  190.18   36.70
   5  -1  -1  189.38   35.60
   5   1  -1  143.29   34.20
  -5   1   1  190.88   33.90
   5   1  -1  150.48   36.00
  -5   1   1  195.88   37.00
   4  -1  -1  135.89   29.90
  -4  -1   1  158.38   30.20
  -4  -1   1  154.78   28.30
   4  -1  -1  148.59   29.80
   4  -1  -1  177.98   30.70
  -4   1   1  155.78   29.70
   4   1  -1  108.69   29.40
  -4   1   1  163.38   28.30
   4   1  -1  143.39   28.20
   3  -1  -1 2251.07  387.06
  -3  -1   1 2231.68  386.76
   3  -1  -1 2242.28  386.76
   3  -1  -1 2075.29  387.16
  -3  -1   1 2201.08  386.26
  -3   1   1 2069.29  386.76
   3   1  -1 2071.79  386.76
   3   1  -1 2007.50  386.26
  -3   1   1 2349.26  386.56
   2  -1  -1  117.79   22.30
   2  -1  -1  115.79   23.60
   2  -1  -1  111.99   23.10
   2  -1  -1  122.19   23.80
   2   1  -1  105.89   22.40
  -2   1   1  125.39   22.80
  -2   1   1  126.29   22.50
  -2   1   1  113.79   23.40
   1  -1  -1  989.70  185.48
   1   1  -1  904.51  185.38
   1   1  -1 1116.19  185.38
  -1   1   1 1054.49  185.68
  -1   1   1 1136.89  185.68
  -1  -1  -1  282.17   45.80
   1  -1   1  268.27   45.70
  -1  -1  -1  264.17   45.70
  -1  -1  -1  211.78   45.40
   1   1   1  238.68   45.80
  -1   1  -1  270.27   46.00
   1   1   1  212.88   45.30
   1   1   1  267.87   45.70
   1   1   1  243.28   45.40
  -1   1  -1  300.37   46.10
  -1   1  -1  262.57   45.80
   2  -1   1 1071.59  184.98
  -2  -1  -1 1043.30  184.38
  -2  -1  -1  948.91  184.98
   2  -1   1 1079.59  185.28
   2  -1   1 1159.88  185.28
  -2  -1  -1 1015.00  184.28
  -2  -1  -1 1053.59  184.78
  -2   1  -1  927.91  184.88
  -2   1  -1  980.70  185.18
   2   1   1 1066.69  185.28
  -2   1  -1 1035.60  184.88
   2   1   1 1052.69  184.38
   2   1   1 1002.30  184.78
  -3  -1  -1 2033.60  347.67
   3  -1   1 1934.61  347.47
  -3  -1  -1 1908.41  346.97
   3  -1   1 2041.90  347.77
  -3  -1  -1 1939.11  346.37
   3  -1   1 1937.71  347.07
  -3   1  -1 1944.11  347.47
   3   1   1 1937.11  346.67
  -3   1  -1 1915.71  347.47
  -3   1  -1 1987.40  347.07
   3   1   1 1674.43  348.97
   3   1   1 1987.50  346.37
   3   1   1 1958.00  347.07
   4  -1   1  574.14  103.39
  -4  -1  -1  399.26  105.09
  -4  -1  -1  582.94  101.89
   4  -1   1  622.94  103.69
   4  -1   1  548.45  102.49
  -4  -1  -1  585.44  103.39
  -4   1  -1  569.74  103.19
   4   1   1  550.94  101.89
  -4   1  -1  509.95  102.39
   4   1   1  507.25  102.69
   4   1   1  692.53  104.39
  -4   1  -1  677.03  104.19
  -5  -1  -1  324.27   56.99
  -5  -1  -1  282.47   55.49
   5  -1   1  327.07   58.19
   5  -1   1  285.37   57.19
   5  -1   1  269.37   56.19
  -5  -1  -1  262.97   57.39
  -5   1  -1  279.87   56.29
  -5   1  -1  340.27   58.79
   5   1   1  322.27   57.39
   5   1   1  335.37   57.89
   5   1   1  322.37   55.59
  -5   1  -1  281.47   57.59
   6  -1   1  778.32  140.69
  -6  -1  -1  762.92  140.09
   6  -1   1  808.92  139.69
  -6  -1  -1  657.43  140.99
  -6  -1  -1  796.52  142.09
   6   1   1  775.02  138.99
   6   1   1  709.13  140.49
   6   1   1  820.42  140.59
  -6   1  -1  748.53  140.79
  -6   1  -1  759.62  139.49
  -6   1  -1  841.22  141.59
   7  -1   1  170.18   32.30
  -7  -1  -1  115.49   34.10
  -7  -1  -1  172.08   31.60
   7  -1   1  189.28   35.70
  -7  -1  -1  146.99   33.80
   7   1   1  133.79   34.50
  -7   1  -1  169.48   35.10
  -7   1  -1  190.48   35.10
  -7   1  -1  151.68   32.30
   7   1   1  146.99   31.30
   7   1   1  114.99   34.00
  -8  -1  -1   82.49   30.40
   8  -1   1  137.99   31.70
  -8  -1  -1  133.79   27.60
   8  -1   1  143.99   28.90
  -8  -1  -1  118.39   30.00
   8   1   1  132.29   31.60
  -8   1  -1   71.49   31.00
   8   1   1  163.18   28.20
  -8   1  -1  184.68   29.70
  -8   1  -1  121.39   30.70
  -9  -1  -1   17.00   12.50
   9  -1   1   33.40   16.80
   9  -1   1   32.50   15.80
  -9  -1  -1   34.90   16.10
   9   1   1   37.80   12.70
   9   1   1   18.40   15.90
  -9   1  -1   44.00   14.10
  -9   1  -1   46.40   18.40
  -9   1  -1   68.09   20.00
  10  -1   1  101.99   25.60
  10  -1   1   91.29   22.60
 -10  -1  -1   86.19   24.00
  10  -1   1   96.19   25.00
  10   1   1  106.09   25.50
  10   1   1   62.59   20.50
 -10   1  -1   82.19   22.10
 -10   1  -1  113.19   25.90
  11  -1   1   46.10   22.10
 -11  -1  -1   26.90   21.20
  11  -1   1   64.49   18.50
  11  -1   1   82.29   23.90
 -11   1  -1   46.10   18.60
  11   1   1   65.49   19.50
  11   1   1   46.10   21.40
 -11   1  -1   62.09   22.30
 -12  -1  -1   91.19   30.40
  12  -1   1  133.89   33.00
  12  -1   1  109.09   27.20
  12  -1   1  142.49   32.30
  12   1   1  122.89   32.50
 -12   1  -1  109.29   27.80
 -12   1  -1   95.29   31.50
  12   1   1   95.39   29.60
  12   1   1  117.29   26.10
 -13  -1  -1   42.10   35.80
  13  -1   1   68.79   22.40
  13  -1   1   30.10   22.70
  13  -1   1   49.30   18.00
  13   1   1   32.30   22.00
 -13   1  -1   38.70   22.00
  13   1   1   30.20   15.40
 -13   1  -1   40.70   18.50
  14  -1   1   50.69   21.70
  14  -1   1   38.80   22.50
  14  -1   1   28.40   16.00
 -14  -1  -1   32.80   21.50
 -14   1  -1   19.80   21.40
  14   1   1   16.70   18.40
  14   1   1   13.10   13.90
 -15  -1  -1   20.00   17.10
  15  -1   1   -5.20   13.90
 -15  -1  -1   17.30   19.50
  15  -1   1   17.20   18.30
  15  -1   1   19.50   23.10
  15  -1   1   31.60   21.10
  15   1   1   -0.60   12.10
 -15   1  -1   30.00   33.00
  15   1   1    2.10   19.30
  15   1   1   -8.70   20.50
  16  -1   1   63.69   29.80
  16  -1   1  -10.80   17.40
  16  -1   1   35.70   22.30
 -16  -1  -1   53.09   18.10
  16  -1   1   48.30   17.90
  16  -1   1   45.00   28.20
  16   1   1    1.20   20.10
 -16   1  -1   18.70   19.20
 -16   1  -1   12.90   21.60
  16   1   1   50.39   23.10
  16   1   1    9.50   24.40
  17  -1   1  -22.60   25.30
  17  -1   1  -23.40   15.30
  17  -1   1   -8.20   19.10
 -17  -1  -1   40.70   22.30
  17   1   1   17.30   27.90
 -17   1  -1   -7.50   20.00
  17   1   1   25.40   20.20
  17   1   1  -16.60   17.70
 -18  -1  -1    1.50    9.90
  18  -1   1    1.10   21.10
 -18  -1  -1   29.50   34.60
  18   1   1   42.80   22.60
 -18   1  -1   -7.40   12.00
 -18   1  -1   -0.60   21.00
  18   1   1   21.10   29.70
 -18  -2   1   27.60   11.00
  18  -2  -1  -28.90   30.90
 -18  -2   1  -31.80   17.20
  18  -2  -1   35.80   25.70
  18   2  -1  -28.50   25.70
  18   2  -1  -17.40   18.30
 -18   2   1   11.30   24.00
 -17  -2   1   36.60   15.60
  17  -2  -1   11.90   21.00
  17  -2  -1   81.79   37.80
  17   2  -1   33.80   29.40
  17   2  -1   13.70   20.20
 -17   2   1   81.39   28.10
  16  -2  -1   68.59   29.20
 -16  -2   1   47.40   17.20
 -16  -2   1   11.40   19.60
  16  -2  -1   50.69   24.20
  16  -2  -1   -7.70   19.00
 -16   2   1   -9.10   17.90
  16   2  -1   26.60   20.20
  16   2  -1   57.59   27.60
  16   2  -1   34.80   20.50
 -16   2   1   12.80   16.40
  15  -2  -1   -6.00   23.20
  15  -2  -1    5.60   16.60
 -15  -2   1   -1.40   19.00
  15  -2  -1    2.40   19.20
  15   2  -1   19.40   22.60
 -15   2   1   -0.70   14.30
  15   2  -1   19.90   19.20
 -15   2   1   24.40   22.00
  15   2  -1   -0.70   15.40
  14  -2  -1   10.20   23.80
  14  -2  -1    3.80   19.70
 -14  -2   1   -8.00   21.10
  14  -2  -1  -21.20   17.30
  14   2  -1   26.10   22.30
 -14   2   1  -15.90   18.60
 -14   2   1   -9.70   15.00
  14   2  -1    0.50   16.20
  13  -2  -1   70.19   21.80
  13  -2  -1   80.19   29.80
 -13  -2   1   33.10   24.00
  13  -2  -1   95.89   26.30
  13  -2  -1   92.99   26.20
 -13   2   1   76.49   22.70
  13   2  -1   57.59   23.30
 -13   2   1   99.59   28.70
  13   2  -1   80.49   27.50
  12  -2  -1    5.60   13.50
  12  -2  -1  -24.20   14.90
  12  -2  -1   20.80   18.60
  12  -2  -1   23.00   22.40
 -12  -2   1   34.00   18.20
 -12   2   1   -3.90   13.90
 -12   2   1    1.80   18.50
  12   2  -1    4.50   15.20
  12   2  -1   21.90   17.30
  11  -2  -1   63.29   28.40
  11  -2  -1  131.29   29.20
  11  -2  -1  108.49   31.00
 -11  -2   1   94.49   27.50
  11  -2  -1   86.49   25.50
 -11   2   1  122.39   26.60
  11   2  -1   96.39   29.00
  11   2  -1  116.09   23.30
  11   2  -1   80.59   27.70
 -11   2   1  179.48   32.20
 -10  -2   1   67.29   24.40
  10  -2  -1   82.19   22.70
  10  -2  -1   94.79   25.90
  10  -2  -1  101.09   26.30
 -10  -2   1   92.99   21.20
  10  -2  -1  124.59   28.40
 -10   2   1  104.69   24.00
  10   2  -1  129.39   30.60
  10   2  -1  102.99   20.90
  10   2  -1   59.59   23.90
 -10   2   1  134.39   29.90
  -9  -2   1  169.58   42.30
  -9  -2   1  226.58   45.90
   9  -2  -1  210.58   44.60
   9  -2  -1  197.88   45.30
   9  -2  -1  222.28   45.90
   9   2  -1  241.38   45.80
  -9   2   1  255.87   45.30
  -9   2   1  247.38   47.30
   9   2  -1  230.48   42.50
   9   2  -1  286.97   49.40
  -8  -2   1  361.16   61.99
  -8  -2   1  381.76   64.69
   8  -2  -1  365.26   65.59
   8  -2  -1  327.77   63.79
   8  -2  -1  319.97   65.29
   8   2  -1  312.17   61.69
  -8   2   1  297.77   65.99
   8   2  -1  249.88   63.69
  -8   2   1  379.56   64.09
   8   2  -1  330.67   65.49
  -8   2   1  346.77   61.59
   7  -2  -1   17.70   13.70
   7  -2  -1    3.40   14.50
  -7  -2   1   19.60    9.60
   7  -2  -1   23.20   12.70
  -7  -2   1   15.20   14.30
   7   2  -1   26.20    9.20
  -7   2   1   21.00    9.40
   7   2  -1   -1.00   14.00
  -7   2   1   23.70   17.10
  -7   2   1    9.30   12.20
  -6  -2   1 1014.20  180.08
   6  -2  -1  970.60  182.18
  -6  -2   1 1012.10  181.48
   6  -2  -1  981.40  181.38
   6  -2  -1  967.00  182.18
  -6   2   1  929.41  182.48
  -6   2   1 1001.70  181.48
  -6   2   1 1083.99  180.48
   6   2  -1 1207.68  184.58
   6   2  -1  941.31  180.08
   5  -2  -1   25.90   12.00
  -5  -2   1   32.30   14.40
   5  -2  -1   44.00   13.90
   5  -2  -1   37.60   13.40
  -5  -2   1   54.49   10.00
  -5   2   1   62.69   11.80
  -5   2   1   21.20   12.20
   5   2  -1   44.20   14.20
   5   2  -1   37.10    9.50
   4  -2  -1  760.02  157.48
   4  -2  -1  889.71  157.28
   4  -2  -1  898.71  157.68
  -4  -2   1  884.51  156.88
   4  -2  -1  855.51  157.58
  -4   2   1  917.71  156.78
   4   2  -1  910.71  158.38
  -3  -2   1 1155.78  203.28
   3  -2  -1 1117.79  203.98
  -3  -2   1 1235.38  203.08
   3  -2  -1 1096.19  203.98
   3  -2  -1  993.90  203.98
   3  -2  -1 1120.39  203.78
  -3   2   1 1230.88  203.58
  -3   2   1 1117.89  203.78
  -2  -2   1  462.75   74.29
   2  -2  -1  399.16   75.09
  -2  -2   1  410.16   74.09
   2  -2  -1  363.36   75.29
   2  -2  -1  389.06   75.09
   2   2  -1  449.06   74.29
  -2   2   1  413.76   75.19
  -2   2   1  379.16   75.19
  -2   2   1  437.96   74.99
  -2   2   1  391.76   75.19
  -1  -2   1  753.02  144.29
   1  -2  -1  806.12  144.69
   1  -2  -1  799.82  144.79
  -1  -2   1  816.12  144.39
   1   2  -1  870.21  144.39
  -1   2   1  836.22  144.89
  -1   2   1  825.32  144.79
  -1   2   1  787.82  144.79
  -1   2   1  794.22  144.79
   1   2  -1  798.62  144.29
   0  -2  -1 2500.85  465.55
   0   2   1 2767.52  465.35
   0   2   1 2893.61  465.15
   0   2  -1 2556.24  465.45
   0   2  -1 2550.14  465.35
   0   2  -1 2504.35  465.45
   0   2  -1 2834.52  465.25
   0   2   1 2207.78  466.65
  -1  -2  -1 1632.74  285.67
  -1  -2  -1 1580.44  285.67
   1  -2   1 1577.04  285.87
   1  -2   1 1527.95  285.57
  -1   2  -1 1660.13  285.57
   1   2   1 1489.45  285.57
   1   2   1 1618.24  285.37
  -1   2  -1 1506.95  285.87
  -1   2  -1 1900.61  286.27
   1   2   1 1538.35  285.67
  -2  -2  -1   32.90   13.20
   2  -2   1   78.49   14.70
  -2  -2  -1   82.99   13.00
   2  -2   1   57.29   13.00
   2  -2   1   89.89   14.80
  -2  -2  -1   52.09   12.20
   2  -2   1   60.09   13.10
  -2   2  -1   61.39   14.20
   2   2   1   31.70   13.00
   2   2   1   75.09   13.00
  -2   2  -1   51.09   17.20
   2   2   1   53.59   12.10
  -2   2  -1   42.40   12.80
   3  -2   1  804.02  154.88
  -3  -2  -1  920.31  154.58
  -3  -2  -1  989.50  155.88
   3  -2   1  874.51  155.08
   3  -2   1  835.92  155.48
  -3  -2  -1  902.91  154.08
  -3   2  -1  799.12  154.98
   3   2   1  852.81  154.58
  -3   2  -1  861.91  155.08
   3   2   1  852.31  153.98
  -3   2  -1  776.52  155.48
  -4  -2  -1 1523.35  287.97
   4  -2   1 1567.24  287.77
   4  -2   1 1639.14  287.77
  -4  -2  -1 1599.04  287.37
   4   2   1 1632.14  287.47
  -4   2  -1 1623.74  287.67
   4   2   1 1627.44  286.87
  -4   2  -1 1631.04  288.07
  -4   2  -1 1639.64  288.17
   4   2   1 1569.44  287.97
   5  -2   1   83.09   20.10
  -5  -2  -1  100.39   23.00
   5  -2   1   54.39   20.30
  -5  -2  -1   71.49   19.60
  -5   2  -1  106.89   22.10
   5   2   1   90.49   22.40
  -5   2  -1   79.29   19.80
   5   2   1  102.89   21.00
  -5   2  -1   85.49   20.90
   5   2   1   99.89   18.50
   6  -2   1   36.90   17.40
  -6  -2  -1   47.10   15.80
   6  -2   1   35.50   14.70
  -6  -2  -1   15.90   16.50
  -6   2  -1   26.40   14.20
   6   2   1   38.50   17.00
  -6   2  -1   67.89   17.90
   6   2   1   33.20   12.10
   6   2   1   21.20   16.10
  -6   2  -1   40.80   18.00
   7  -2   1  112.79   22.00
  -7  -2  -1   57.59   21.50
   7  -2   1   69.89   23.50
  -7  -2  -1   93.09   27.90
  -7   2  -1  104.69   22.10
   7   2   1   63.89   22.80
   7   2   1   75.89   23.40
  -7   2  -1   85.29   24.40
  -7   2  -1  108.29   24.40
   7   2   1   74.39   19.30
   8  -2   1  385.76   76.79
   8  -2   1  419.66   81.49
  -8  -2  -1  343.97   76.69
  -8  -2  -1  420.56   76.19
   8   2   1  385.16   73.79
  -8   2  -1  419.36   75.49
  -8   2  -1  449.36   77.39
  -8   2  -1  396.76   77.39
   8   2   1  390.26   76.69
   9  -2   1   -6.30   10.30
  -9  -2  -1    5.10   13.40
   9  -2   1    9.70   14.20
  -9   2  -1    4.50   14.60
  -9   2  -1   -7.40   14.40
   9   2   1   -8.80    8.70
  -9   2  -1    6.00   12.60
   9   2   1   -0.30   13.10
  10  -2   1  138.99   30.60
 -10  -2  -1  115.99   29.00
  10  -2   1  122.09   29.70
  10  -2   1  121.29   28.00
  10   2   1  119.39   25.30
 -10   2  -1  100.79   30.50
  10   2   1  107.69   29.40
 -10   2  -1  114.99   27.20
 -11  -2  -1   16.20   16.70
  11  -2   1    6.40   16.00
  11  -2   1   22.60   14.20
  11  -2   1   16.10   17.70
  11   2   1   20.60   18.70
 -11   2  -1   -1.20   18.10
  11   2   1   -4.30   10.60
 -11   2  -1   -9.40   12.60
  12  -2   1   92.59   26.20
  12  -2   1   61.79   24.70
 -12  -2  -1   62.19   24.10
  12  -2   1   60.29   20.40
  12   2   1   44.90   22.30
  12   2   1   33.30   25.00
 -12   2  -1   64.89   21.40
 -12   2  -1   59.59   27.00
  12   2   1  108.09   27.60
  13  -2   1  153.28   33.40
 -13  -2  -1  130.39   35.40
  13  -2   1  190.18   38.50
  13  -2   1  193.38   37.00
 -13   2  -1  106.69   32.50
  13   2   1  143.59   35.90
  13   2   1  135.69   30.50
 -13   2  -1  121.09   36.60
  14  -2   1   25.40   15.90
 -14  -2  -1   38.00   21.20
  14  -2   1   41.50   22.70
 -14  -2  -1   -2.70   13.90
  14   2   1   -6.80   17.10
  14   2   1   11.70   12.60
 -14   2  -1   20.90   20.80
 -14   2  -1  -21.90   15.40
  15  -2   1   19.20   21.50
  15  -2   1   36.00   19.50
 -15  -2  -1   49.30   24.60
  15  -2   1   16.00   25.60
  15  -2   1   24.20   22.70
  15  -2   1   67.09   23.10
 -15  -2  -1   88.69   20.70
  15   2   1   67.69   24.80
  15   2   1   77.29   27.50
  15   2   1   66.89   17.40
  16  -2   1   -9.00   17.90
  16  -2   1   25.80   25.40
  16  -2   1   14.00   34.80
 -16  -2  -1   11.70   13.90
 -16  -2  -1   12.10   20.60
  16  -2   1   -8.90   17.00
  16  -2   1   10.80   15.80
  16   2   1  -12.00   17.80
  16   2   1   17.90   18.70
  16   2   1   26.90   27.00
 -16   2  -1  -45.10   22.10
 -16   2  -1  -12.30   22.60
 -17  -2  -1   -0.60    7.00
  17  -2   1   21.90   21.20
  17  -2   1    6.30   15.60
  17  -2   1   40.10   28.90
 -17  -2  -1   12.00   18.70
 -17   2  -1  -44.70   32.40
  17   2   1   16.50   19.30
  17   2   1   68.99   28.60
  17   2   1   -9.60   18.30
 -17   2  -1  -13.70   18.50
 -18  -2  -1    0.90    7.50
 -18  -2  -1   -1.20   19.80
 -18  -2  -1  -16.30    7.00
  18  -2   1    2.90   21.70
  18  -2   1   33.60   39.20
  18   2   1  -30.90   25.40
 -18   2  -1   34.70   16.40
 -18   2  -1   20.60   22.30
  18   2   1   56.79   25.30
 -18  -3   1   17.70    8.20
 -18  -3   1    6.00    9.60
  18  -3  -1   36.70   24.40
  18  -3  -1   20.30   31.90
 -18  -3   1   18.60   22.00
  18   3  -1   15.10   19.40
  18   3  -1   36.60   33.00
 -18   3   1   66.09   28.50
 -17  -3   1   -9.40    6.70
 -17  -3   1   38.00    9.30
  17  -3  -1   24.40   22.50
  17  -3  -1   13.60   27.30
 -17   3   1  -33.30   23.50
 -17   3   1  -23.80   14.30
  17   3  -1  -22.10   16.60
  17   3  -1  -34.30   25.40
  16  -3  -1   -5.20   18.10
  16  -3  -1    7.30   27.20
  16  -3  -1   21.50   19.10
 -16  -3   1   -6.80   18.60
 -16  -3   1    9.20   14.20
  16   3  -1    9.30   20.30
  16   3  -1   12.50   29.00
  16   3  -1  -32.60   23.80
 -16   3   1   32.60   22.50
 -16   3   1    8.00   18.70
  15  -3  -1  107.09   30.00
  15  -3  -1   86.09   31.00
 -15  -3   1   83.09   29.20
 -15  -3   1  120.79   26.10
  15  -3  -1   92.29   34.50
  15   3  -1   74.49   34.50
  15   3  -1  101.89   31.30
  15   3  -1  120.49   28.30
 -15   3   1  108.49   28.20
 -14  -3   1   64.39   23.90
  14  -3  -1   22.50   25.90
 -14  -3   1   79.59   18.40
  14  -3  -1   80.89   27.00
  14   3  -1    8.60   22.90
  14   3  -1    0.10   19.60
 -14   3   1  105.29   27.90
 -14   3   1   69.99   21.40
  13  -3  -1   44.70   25.70
  13  -3  -1   13.40   19.70
  13  -3  -1    7.90   15.70
  13  -3  -1   91.99   23.50
 -13  -3   1   25.10   19.80
  13   3  -1   23.50   18.20
 -13   3   1   26.10   17.70
 -13   3   1   58.19   24.00
 -12  -3   1   13.80   18.40
  12  -3  -1    3.70   17.00
  12  -3  -1   25.30   20.10
  12  -3  -1   45.40   24.40
  12  -3  -1   26.50   16.40
 -12   3   1   36.00   21.20
  12   3  -1   41.10   19.50
  12   3  -1   55.39   20.50
 -12   3   1   13.00   16.20
  11  -3  -1  161.38   36.90
 -11  -3   1  120.99   32.20
  11  -3  -1  187.58   36.70
  11  -3  -1  125.39   31.40
  11  -3  -1  121.09   34.30
  11   3  -1  114.49   32.80
 -11   3   1  168.18   36.20
 -11   3   1  139.49   32.00
  11   3  -1  137.69   32.50
  10  -3  -1   36.90   20.20
  10  -3  -1   46.20   19.00
 -10  -3   1   58.89   18.70
  10  -3  -1   46.60   16.60
  10  -3  -1   49.60   22.10
  10   3  -1   32.20   16.80
 -10   3   1   31.10   16.50
  10   3  -1   25.50   17.60
  10   3  -1   53.89   12.60
 -10   3   1   45.20   21.80
   9  -3  -1   19.70   15.10
   9  -3  -1    8.60   16.50
   9  -3  -1   10.60   15.00
  -9  -3   1   -4.50   12.40
   9  -3  -1   21.80   12.50
  -9   3   1   30.80   13.40
   9   3  -1   12.60    8.30
   9   3  -1   32.10   14.40
  -9   3   1   32.50   10.10
   9   3  -1    2.50   13.90
  -9   3   1   13.30   17.20
   8  -3  -1  258.07   52.09
  -8  -3   1  250.17   50.89
   8  -3  -1  251.77   51.19
   8  -3  -1  285.87   53.19
   8   3  -1  204.38   51.09
  -8   3   1  253.17   53.59
  -8   3   1  297.87   49.00
  -8   3   1  247.78   51.29
  -7  -3   1   24.70   13.80
   7  -3  -1   31.20   17.70
   7  -3  -1   12.00   15.50
   7  -3  -1   44.00   16.80
   7  -3  -1   20.10   13.30
   7   3  -1   25.10    8.90
   7   3  -1   38.00   17.00
  -7   3   1   26.30   14.20
  -7   3   1   36.70   11.60
  -7   3   1   19.80   18.00
   6  -3  -1  250.27   57.19
   6  -3  -1  282.37   57.49
   6  -3  -1  286.27   56.69
   6  -3  -1  306.67   57.89
  -6  -3   1  236.58   55.69
  -6   3   1  365.16   55.29
  -6   3   1  316.47   58.89
  -6   3   1  281.87   56.59
   6   3  -1  283.27   57.99
  -5  -3   1  380.96   70.09
   5  -3  -1  389.26   71.79
  -5  -3   1  380.76   69.29
   5  -3  -1  300.67   71.69
   5  -3  -1  365.26   71.29
   5  -3  -1  383.66   71.19
   5   3  -1  363.26   71.59
  -5   3   1  439.06   70.39
  -5   3   1  418.66   71.39
   4  -3  -1 1075.19  196.48
  -4  -3   1 1156.68  195.28
  -4  -3   1 1087.19  195.58
   4  -3  -1 1094.19  196.48
   4  -3  -1  961.40  196.58
   4  -3  -1 1132.39  196.78
  -4   3   1 1189.28  196.28
   4   3  -1 1023.30  196.58
  -4   3   1 1095.19  196.48
  -3  -3   1 2837.62  476.45
   3  -3  -1 2625.34  477.15
   3  -3  -1 2839.22  477.55
   3  -3  -1 2697.23  477.35
  -3  -3   1 2723.33  476.45
   3  -3  -1 2372.16  477.25
   3   3  -1 2724.13  476.45
   3   3  -1 2715.03  476.55
  -3   3   1 2588.04  477.45
  -3   3   1 2328.37  479.45
  -3   3   1 2856.01  477.25
  -2  -3   1  377.66   65.59
   2  -3  -1  313.87   66.99
   2  -3  -1  437.96   67.49
   2  -3  -1  321.67   66.09
   2  -3  -1  379.56   66.99
  -2   3   1  318.07   66.89
   2   3  -1  398.96   65.69
  -2   3   1  371.66   66.89
  -2   3   1  381.36   66.89
  -2   3   1  339.47   66.79
   1  -3  -1  699.73  118.19
   1  -3  -1  714.63  118.29
   1  -3  -1  669.33  118.49
  -1  -3   1  698.73  117.89
  -1  -3   1  675.93  117.79
   1   3  -1  605.44  117.79
  -1   3   1  637.14  118.29
  -1   3   1  611.74  118.29
   1   3  -1  648.74  117.89
  -1   3   1  668.43  118.59
  -1   3   1  607.94  118.29
   0  -3  -1  837.52  132.19
   0  -3  -1  765.82  132.59
   0  -3  -1  708.23  132.99
   0  -3   1  701.43  132.79
   0  -3   1  692.63  132.39
   0   3  -1  684.33  132.79
   0   3   1  690.73  132.49
   0   3  -1  655.03  132.69
   0   3   1  738.33  132.29
   0   3  -1  775.92  132.19
   0   3   1  903.71  133.69
  -1  -3  -1  126.49   26.70
   1  -3   1  160.78   25.40
   1  -3   1  142.79   26.30
  -1  -3  -1  101.99   25.60
   1  -3   1  156.68   27.30
  -1   3  -1  155.58   27.50
   1   3   1  133.39   25.30
  -1   3  -1  136.19   27.20
   1   3   1  123.19   25.70
  -1   3  -1  141.29   25.50
  -1   3  -1  130.69   26.20
   1   3   1  132.39   26.50
   2  -3   1  360.96   58.99
  -2  -3  -1  366.16   57.19
   2  -3   1  335.77   57.69
  -2  -3  -1  306.97   57.89
   2  -3   1  268.77   57.89
  -2  -3  -1  341.67   57.79
  -2   3  -1  292.67   59.09
   2   3   1  311.67   57.59
  -2   3  -1  303.47   58.59
  -2   3  -1  277.07   57.59
   2   3   1  332.77   57.39
   2   3   1  269.37   57.79
  -3  -3  -1 2103.89  354.46
   3  -3   1 1989.70  354.26
  -3  -3  -1 1975.50  353.46
  -3  -3  -1 2084.09  353.46
   3  -3   1 1884.71  353.86
  -3   3  -1 1919.31  354.16
   3   3   1 1826.22  354.86
  -3   3  -1 1799.52  353.86
  -3   3  -1 2346.17  355.36
   3   3   1 1995.70  353.56
   3   3   1 1901.51  353.36
  -4  -3  -1  348.17   65.39
   4  -3   1  398.16   66.19
  -4  -3  -1  419.36   64.79
  -4  -3  -1  358.96   66.79
   4  -3   1  374.26   66.49
  -4   3  -1  373.96   66.59
   4   3   1  328.27   64.49
  -4   3  -1  313.27   67.19
  -4   3  -1  293.57   65.99
   4   3   1  333.07   66.49
   4   3   1  365.46   65.69
  -5  -3  -1  223.98   47.20
  -5  -3  -1  228.78   46.20
   5  -3   1  211.08   46.80
   5  -3   1  257.27   47.40
   5   3   1  263.97   46.90
   5   3   1  260.87   44.80
  -5   3  -1  221.98   47.20
  -5   3  -1  241.68   47.80
  -5   3  -1  247.48   48.40
   5   3   1  233.78   48.10
  -6  -3  -1   14.50   13.00
  -6  -3  -1   31.60   17.00
   6  -3   1   27.30   15.60
   6  -3   1   25.80   13.50
  -6   3  -1   12.30   15.60
   6   3   1   22.60   15.00
  -6   3  -1   18.40   14.00
  -6   3  -1    0.40   14.20
   6   3   1   18.90   15.40
   6   3   1    4.20    9.40
  -7  -3  -1  101.59   27.20
  -7  -3  -1  150.18   30.70
   7  -3   1  102.29   35.20
   7  -3   1  107.19   28.60
   7   3   1  115.39   29.10
  -7   3  -1  120.49   27.20
  -7   3  -1  132.19   30.20
   7   3   1  114.19   28.60
  -7   3  -1  158.28   29.80
   7   3   1  120.89   24.80
  -8  -3  -1    9.20   14.70
  -8  -3  -1   10.20   13.50
   8  -3   1    9.40   15.00
   8  -3   1   -6.40   13.50
   8  -3   1   34.30   13.60
   8   3   1   21.00   15.90
   8   3   1   21.20    9.60
  -8   3  -1   29.00   17.00
  -8   3  -1   15.70   13.30
   8   3   1    2.10   14.60
  -8   3  -1   15.10   14.90
   9  -3   1   96.89   23.10
   9  -3   1   85.89   23.70
  -9  -3  -1   75.79   21.40
   9  -3   1   93.69   21.50
   9   3   1   81.09   18.10
  -9   3  -1   78.39   23.70
   9   3   1   60.09   22.90
  -9   3  -1   80.29   24.20
  -9   3  -1   60.29   20.50
  10  -3   1  164.58   34.70
 -10  -3  -1  126.59   32.00
  10  -3   1  142.09   32.20
  10  -3   1  189.48   35.60
 -10   3  -1  136.59   31.70
 -10   3  -1  109.69   33.00
 -10   3  -1  157.18   29.10
  10   3   1  124.49   33.60
  10   3   1  130.29   28.70
  11  -3   1  136.59   30.80
  11  -3   1  126.89   27.40
 -11  -3  -1  135.39   28.70
  11  -3   1   96.39   29.80
  11   3   1  104.59   23.40
 -11   3  -1   94.49   30.20
 -11   3  -1   85.19   26.60
  11   3   1   71.79   28.80
  12  -3   1   53.39   19.10
  12  -3   1   98.09   24.20
 -12  -3  -1   38.70   21.20
  12  -3   1   55.79   22.70
 -12   3  -1   41.60   23.70
  12   3   1   26.30   14.40
 -12   3  -1   84.09   22.20
  12   3   1   68.29   23.60
 -13  -3  -1   93.19   19.60
  13  -3   1   64.49   25.50
 -13  -3  -1   36.10   22.80
  13  -3   1   66.69   21.70
  13  -3   1   63.59   23.70
 -13   3  -1   24.50   24.40
  13   3   1   58.99   18.00
  13   3   1   45.30   22.00
 -13   3  -1   56.79   22.50
  14  -3   1   70.99   28.20
 -14  -3  -1  151.78   31.10
  14  -3   1   96.89   33.40
  14  -3   1   83.79   25.80
  14  -3   1  150.58   32.50
 -14  -3  -1  115.79   23.40
 -14   3  -1   52.09   26.70
  14   3   1   50.09   26.50
  14   3   1   83.39   25.80
 -14   3  -1   60.99   29.00
 -15  -3  -1   -1.60   13.00
  15  -3   1   15.40   18.50
  15  -3   1   34.00   26.80
 -15  -3  -1   52.79   20.80
  15  -3   1   16.50   20.20
  15  -3   1   24.00   20.30
  15  -3   1    4.60   16.00
  15   3   1    1.90   17.20
 -15   3  -1    8.30   19.00
  15   3   1   11.60   21.50
 -15   3  -1   -7.60   33.40
 -16  -3  -1    3.20   16.30
  16  -3   1   -9.00   17.30
  16  -3   1  -19.40   17.70
 -16  -3  -1    1.90   10.30
  16  -3   1   68.59   28.90
  16  -3   1   -6.40   16.00
  16  -3   1   -0.90   15.80
  16   3   1   -5.50   17.60
  16   3   1   25.10   22.70
 -16   3  -1   15.80   23.80
  17  -3   1   -3.30   21.40
  17  -3   1   16.50   18.50
 -17  -3  -1    0.30    5.80
  17  -3   1   -2.60   26.00
 -17   3  -1   26.20   21.50
 -17   3  -1   24.40   25.40
  17   3   1   -6.20   18.20
  17   3   1   10.90   26.30
  18  -3   1   18.90   24.50
 -18  -3  -1    4.20   21.30
  18   3   1   23.70   24.00
  18   3   1   65.59   28.10
 -18   3  -1   29.20   21.10
 -18   3  -1  -24.70   21.90
  18  -4  -1   12.30   23.90
  18   4  -1   21.00   20.50
 -18   4   1   35.00   17.80
 -18   4   1  -20.80   23.60
  17  -4  -1  -32.30   17.30
 -17  -4   1   53.89   19.80
 -17  -4   1   -1.00    6.70
  17  -4  -1   38.90   31.10
  17   4  -1  -18.90   22.70
  17   4  -1   11.10   20.40
 -17   4   1  -12.60   15.70
 -17   4   1  -16.80   18.60
  16  -4  -1  -14.80   17.50
  16  -4  -1   31.40   19.10
  16  -4  -1   23.60   26.20
 -16  -4   1   38.70   19.20
 -16  -4   1   -9.60    8.50
 -16   4   1    8.40   17.80
  16   4  -1   11.60   22.90
  16   4  -1   -0.30   20.10
  16   4  -1   21.80   19.30
 -16   4   1   20.70   24.30
  15  -4  -1    6.30   17.70
 -15  -4   1   12.70   18.20
  15  -4  -1   38.00   23.90
  15  -4  -1   35.80   26.20
 -15   4   1    0.60   30.20
 -15   4   1   -3.60   29.50
  15   4  -1   -6.90   18.70
  15   4  -1   12.80   16.90
  14  -4  -1   26.90   19.70
 -14  -4   1   42.00   19.20
  14  -4  -1   -4.70   22.80
 -14  -4   1    6.30   12.90
  14  -4  -1  -12.20   13.20
  14  -4  -1    0.20   22.80
 -14   4   1   77.19   24.20
 -14   4   1   32.50   17.90
  14   4  -1   15.40   21.40
  14   4  -1   -3.50   20.40
  14   4  -1   48.60   20.50
 -13  -4   1   88.79   23.30
  13  -4  -1   39.80   20.40
  13  -4  -1   41.50   22.70
  13  -4  -1   37.40   22.90
 -13  -4   1   53.89   17.10
  13   4  -1   56.79   22.30
 -13   4   1   59.59   26.90
 -13   4   1   76.39   23.40
  12  -4  -1    2.20   17.20
 -12  -4   1   -1.70   11.70
  12  -4  -1   39.50   24.20
  12  -4  -1   31.80   18.70
  12  -4  -1    4.00   14.80
 -12  -4   1   -5.90   15.20
  12   4  -1   22.60   19.30
 -12   4   1    1.70   19.20
 -12   4   1  -10.00   14.90
  12   4  -1   12.60   15.90
  11  -4  -1   96.39   29.50
  11  -4  -1   91.89   23.80
  11  -4  -1   66.99   25.10
  11  -4  -1   68.89   24.90
 -11  -4   1   69.99   22.80
 -11  -4   1  118.69   20.10
  11   4  -1   55.19   23.40
 -11   4   1   57.89   26.50
  11   4  -1   55.49   22.00
 -11   4   1   90.19   19.30
 -11   4   1   38.10   22.10
  10  -4  -1  151.58   28.90
  10  -4  -1  104.69   28.50
  10  -4  -1   72.19   24.60
 -10  -4   1  107.09   20.70
  10  -4  -1   69.99   23.10
 -10  -4   1   64.19   23.00
 -10   4   1   80.29   27.40
  10   4  -1   54.39   24.00
 -10   4   1  114.59   21.60
 -10   4   1  102.59   24.70
  10   4  -1   75.79   23.70
   9  -4  -1   -4.30   14.10
  -9  -4   1   23.20    9.90
   9  -4  -1   18.90   17.40
   9  -4  -1   14.50   12.60
  -9  -4   1   15.90   13.00
   9  -4  -1   32.80   15.60
   9   4  -1   19.10   12.60
  -9   4   1   21.00   17.20
   9   4  -1    5.50   14.20
  -9   4   1   24.40   10.70
  -9   4   1    6.10   13.00
   8  -4  -1  256.27   49.60
   8  -4  -1  255.07   48.40
   8  -4  -1  271.07   49.99
   8  -4  -1  247.68   48.50
  -8  -4   1  232.98   46.90
  -8  -4   1  226.68   44.60
   8   4  -1  227.98   48.40
  -8   4   1  236.18   45.80
  -8   4   1  233.18   47.80
  -8   4   1  203.18   49.00
   7  -4  -1  311.57   59.39
   7  -4  -1  309.27   61.39
   7  -4  -1  297.07   60.39
   7  -4  -1  256.17   59.39
  -7  -4   1  276.37   55.99
  -7  -4   1  276.47   57.69
  -7   4   1  351.16   59.89
   7   4  -1  300.87   60.29
  -7   4   1  298.67   61.19
  -7   4   1  379.36   57.99
   6  -4  -1  318.67   61.39
   6  -4  -1  298.67   62.99
   6  -4  -1  324.47   61.39
   6  -4  -1  304.07   61.89
  -6  -4   1  295.17   57.69
  -6  -4   1  266.27   62.69
  -6   4   1  352.26   61.59
  -6   4   1  396.56   60.09
   6   4  -1  267.77   61.19
   5  -4  -1  194.28   41.20
   5  -4  -1  207.18   38.90
   5  -4  -1  205.88   39.50
  -5  -4   1  190.38   35.70
   5  -4  -1  219.48   40.20
  -5  -4   1  179.98   36.70
  -5   4   1  174.28   37.90
   5   4  -1  186.48   38.40
  -5   4   1  180.98   38.00
   4  -4  -1  594.64  106.49
   4  -4  -1  586.14  106.89
  -4  -4   1  639.54  104.99
   4  -4  -1  606.84  106.99
   4  -4  -1  480.05  106.79
  -4  -4   1  647.24  105.19
  -4   4   1  541.25  106.89
  -4   4   1  634.94  106.49
   4   4  -1  525.65  106.59
   4   4  -1  558.04  105.29
  -4   4   1  567.04  106.79
   3  -4  -1   97.39   20.30
  -3  -4   1   81.39   17.70
   3  -4  -1   93.19   19.60
   3  -4  -1   91.69   19.70
   3  -4  -1  104.29   19.10
  -3   4   1   75.19   19.70
   3   4  -1   79.39   17.70
  -3   4   1   93.39   21.20
  -3   4   1  105.89   20.00
   2  -4  -1  608.94  116.39
  -2  -4   1  616.74  115.09
   2  -4  -1  642.84  116.09
  -2  -4   1  591.24  114.89
   2  -4  -1  569.54  116.09
   2  -4  -1  623.14  115.29
   2   4  -1  708.53  115.09
  -2   4   1  750.62  116.49
   2   4  -1  667.33  114.99
  -2   4   1  627.94  116.59
  -2   4   1  666.13  116.39
   1  -4  -1  226.18   48.50
  -1  -4   1  271.77   46.80
  -1  -4   1  220.68   47.60
   1  -4  -1  277.57   48.40
   1  -4  -1  257.57   48.20
   1   4  -1  290.67   47.80
  -1   4   1  282.77   48.90
  -1   4   1  282.87   48.40
  -1   4   1  239.68   48.70
   1   4  -1  254.47   47.70
  -1   4   1  260.17   48.20
   1   4  -1  244.98   46.70
   0  -4   1  919.61  159.68
   0  -4  -1  785.62  159.28
   0  -4   1  864.81  160.08
   0  -4  -1 1036.70  159.88
   0  -4   1  816.92  159.48
   0   4   1  891.61  159.78
   0   4  -1  965.20  159.38
   0   4   1  927.31  159.48
   0   4   1  866.61  160.18
   0   4   1  909.21  160.48
   0   4  -1  839.62  160.08
   1  -4   1  213.68   39.20
  -1  -4  -1  218.48   37.20
  -1  -4  -1  218.68   38.90
   1  -4   1  215.78   38.40
  -1  -4  -1  194.18   37.40
   1  -4   1  201.78   37.90
  -1   4  -1  181.78   38.10
   1   4   1  221.08   37.40
   1   4   1  173.78   37.00
   1   4   1  187.98   38.50
  -1   4  -1  207.88   37.00
  -1   4  -1  199.58   39.40
  -2  -4  -1 1595.54  283.97
   2  -4   1 1726.03  284.57
   2  -4   1 1410.06  284.37
   2  -4   1 1682.73  283.67
   2  -4   1 1671.53  284.37
  -2  -4  -1 1493.05  283.87
   2   4   1 1602.04  283.97
   2   4   1 1518.15  283.77
  -2   4  -1 1556.44  283.67
   2   4   1 1628.74  283.37
  -3  -4  -1   43.60   10.30
   3  -4   1   32.10   10.70
   3  -4   1   57.49   12.60
   3  -4   1   34.90   10.40
  -3  -4  -1   26.40   11.10
  -3  -4  -1   52.69    9.20
   3   4   1   34.40   11.90
  -3   4  -1   21.40   10.90
  -3   4  -1   12.60    9.60
  -3   4  -1   17.60   11.60
   3   4   1   30.20    9.50
   3   4   1   28.60    9.10
  -4  -4  -1   63.79   14.50
  -4  -4  -1   67.79   14.40
   4  -4   1   78.39   16.40
  -4  -4  -1   80.79   17.70
   4  -4   1   78.29   17.30
  -4   4  -1   62.09   16.70
  -4   4  -1   55.39   16.30
   4   4   1   62.39   14.10
   4   4   1   54.39   16.60
   4   4   1   58.39   15.10
  -4   4  -1   58.19   18.30
  -5  -4  -1  590.64  104.09
   5  -4   1  521.15  103.09
   5  -4   1  626.34  103.79
  -5  -4  -1  565.04  102.19
   5   4   1  533.45  103.59
  -5   4  -1  550.24  104.49
  -5   4  -1  543.05  103.29
  -5   4  -1  583.14  103.69
   5   4   1  577.84  101.39
   5   4   1  594.74  102.69
   5   4   1  521.95  101.19
  -6  -4  -1  115.49   24.00
  -6  -4  -1   84.89   26.90
   6  -4   1   82.29   25.80
   6  -4   1  117.29   26.20
   6  -4   1  124.39   26.90
  -6   4  -1  117.19   26.40
  -6   4  -1  105.59   26.60
   6   4   1   99.99   21.50
   6   4   1  120.59   26.90
  -6   4  -1   76.49   27.60
   6   4   1  118.99   25.20
   7  -4   1  343.77   63.39
  -7  -4  -1  362.66   63.89
   7  -4   1  347.87   62.99
  -7  -4  -1  305.07   60.99
   7  -4   1  332.87   62.29
   7   4   1  342.87   59.09
   7   4   1  282.67   61.59
  -7   4  -1  338.87   62.89
  -7   4  -1  292.67   64.29
  -7   4  -1  259.17   62.19
   7   4   1  305.87   63.19
   8  -4   1  143.89   37.20
   8  -4   1  173.48   39.50
  -8  -4  -1  201.18   37.50
   8  -4   1  242.08   38.70
  -8   4  -1  183.88   39.60
   8   4   1  177.18   34.30
  -8   4  -1  177.78   37.30
   8   4   1  149.29   37.60
  -8   4  -1  151.48   37.30
   8   4   1  156.28   38.10
   9  -4   1   -1.10   14.30
   9  -4   1    5.20   12.30
   9  -4   1    7.00   15.20
  -9  -4  -1   20.10   13.30
  -9   4  -1   -1.30   14.70
  -9   4  -1   -3.90   12.70
   9   4   1   18.10    8.70
   9   4   1   -3.60   14.20
  -9   4  -1   13.50   15.00
  10  -4   1  107.99   25.80
  10  -4   1  101.09   26.00
 -10  -4  -1  126.29   25.20
  10  -4   1  106.09   26.70
  10   4   1   64.49   19.90
 -10   4  -1   91.79   21.40
 -10   4  -1  124.09   25.50
  10   4   1   98.79   27.50
 -10   4  -1   70.39   27.20
  11  -4   1   40.50   19.70
  11  -4   1   80.29   23.80
  11  -4   1  100.49   26.00
 -11  -4  -1   41.00   19.10
 -11   4  -1   55.69   38.90
  11   4   1   59.99   22.70
 -11   4  -1   49.70   19.90
 -11   4  -1   57.89   15.90
  11   4   1   43.80   14.50
 -12  -4  -1  -12.30   15.30
  12  -4   1    9.90   15.00
 -12  -4  -1    3.60   10.80
  12  -4   1   -3.80   15.90
  12  -4   1    4.10   17.70
 -12   4  -1    2.00   15.20
  12   4   1    5.10   18.80
 -12   4  -1  -13.00   18.70
  12   4   1   17.10   10.50
 -12   4  -1   24.70   10.70
 -13  -4  -1   66.49   17.80
  13  -4   1   91.59   23.50
 -13  -4  -1  107.79   24.90
  13  -4   1   59.09   24.10
  13  -4   1   63.59   26.10
 -13   4  -1   92.49   28.90
 -13   4  -1   71.29   23.30
  13   4   1   45.70   22.10
  13   4   1   49.90   24.00
  13   4   1   45.80   16.50
 -14  -4  -1   13.70   12.20
  14  -4   1   34.10   17.60
  14  -4   1    6.30   19.90
  14  -4   1   58.89   27.90
  14  -4   1   -3.50   16.40
 -14  -4  -1   24.50   12.10
  14  -4   1   17.10   20.00
 -14   4  -1    9.00   19.10
  14   4   1   42.00   21.10
 -14   4  -1  -18.80   25.90
  14   4   1    8.70   18.40
  14   4   1   20.80   11.10
  15  -4   1   56.39   25.40
 -15  -4  -1   83.99   17.60
  15  -4   1   88.99   27.80
  15  -4   1   69.09   25.00
  15  -4   1   63.49   29.90
 -15  -4  -1   48.90   17.20
  15  -4   1   81.99   22.90
 -15  -4  -1   -0.80   21.80
  15   4   1   68.89   31.20
 -15   4  -1   61.79   26.50
  15   4   1  128.49   28.70
 -15   4  -1   61.49   23.90
  16  -4   1   10.60   16.40
  16  -4   1   10.40   21.50
  16  -4   1    6.80   19.10
  16  -4   1   19.70   26.30
 -16  -4  -1   15.30   19.00
  16  -4   1   12.80   17.80
 -16   4  -1   35.40   18.30
  16   4   1    6.90   19.60
 -16   4  -1  -25.20   18.10
  16   4   1   84.69   23.10
  17  -4   1   19.40   17.80
  17  -4   1    3.60   21.50
  17  -4   1   54.59   30.40
 -17   4  -1   43.50   28.10
  17   4   1   28.40   25.80
  17   4   1   29.50   20.10
 -17   4  -1   77.79   24.40
  17   4   1    2.60   31.10
 -17  -5   1   -5.60   18.50
  17  -5  -1    5.20   19.20
  17  -5  -1  -13.70   27.80
  17   5  -1   18.30   19.90
  17   5  -1  -18.90   22.80
 -17   5   1  -19.80   18.70
 -17   5   1   17.90   18.20
 -16  -5   1    8.10   18.20
  16  -5  -1   11.90   22.60
  16  -5  -1   27.80   28.30
  16  -5  -1   18.40   18.10
  16   5  -1  -13.50   15.00
  16   5  -1   18.70   22.50
 -16   5   1   -5.50   15.70
  16   5  -1  -12.60   17.80
 -16   5   1   36.10   22.60
 -15  -5   1  -19.10   16.60
  15  -5  -1   12.70   20.50
  15  -5  -1    6.80   24.60
  15  -5  -1  -18.10   16.40
 -15   5   1   -0.40   17.00
  15   5  -1    3.70   16.90
  15   5  -1   13.00   24.20
 -15   5   1   -7.90   20.50
  15   5  -1  -12.60   23.40
 -14  -5   1   14.10   18.20
  14  -5  -1  -32.40   13.30
 -14  -5   1   -8.60   10.30
  14  -5  -1   -5.70   14.80
  14  -5  -1   -2.90   22.40
  14  -5  -1    2.90   23.00
 -14   5   1  -12.70   32.50
  14   5  -1    4.30   18.70
  14   5  -1   33.00   21.70
  14   5  -1   17.90   17.20
  13  -5  -1   75.99   30.20
 -13  -5   1   72.19   19.50
  13  -5  -1   40.20   26.70
 -13  -5   1   25.70   23.10
  13  -5  -1  113.39   26.60
  13  -5  -1  111.29   28.50
 -13   5   1   89.89   26.60
 -13   5   1  141.69   32.30
  13   5  -1  105.89   25.10
  13   5  -1  121.09   31.10
  12  -5  -1  116.49   33.20
  12  -5  -1   60.49   26.60
  12  -5  -1  102.79   26.20
 -12  -5   1   82.19   25.10
 -12  -5   1   56.79   19.90
  12  -5  -1   93.49   28.10
 -12   5   1  133.89   22.90
  12   5  -1   88.19   25.10
 -12   5   1  119.89   26.20
  12   5  -1   48.90   27.00
 -12   5   1  129.19   32.00
 -11  -5   1   11.90   15.80
  11  -5  -1   40.30   22.60
  11  -5  -1   23.00   15.90
 -11  -5   1   17.70   10.90
  11  -5  -1   13.00   21.40
  11  -5  -1    5.50   17.20
 -11   5   1   -6.10   15.20
  11   5  -1   34.50   19.20
 -11   5   1   42.20   30.60
 -11   5   1   13.30   12.20
  11   5  -1   20.50   15.60
  10  -5  -1   62.49   22.60
  10  -5  -1   70.79   22.60
  10  -5  -1   75.49   21.50
 -10  -5   1   42.20   15.70
 -10  -5   1   61.09   19.90
  10  -5  -1   58.59   25.60
 -10   5   1   57.09   23.80
 -10   5   1  117.69   19.40
  10   5  -1   67.99   19.90
 -10   5   1   83.19   21.80
  10   5  -1   71.09   22.40
  -9  -5   1   -1.30    7.80
   9  -5  -1  -26.10   12.10
   9  -5  -1    0.20   13.90
   9  -5  -1   -4.20   12.70
  -9  -5   1   -9.60   10.90
   9  -5  -1   -0.50   16.80
  -9   5   1    6.00   17.00
  -9   5   1   12.10   10.60
   9   5  -1  -17.10   13.20
  -9   5   1   -7.30   12.00
   8  -5  -1  204.38   42.10
   8  -5  -1  267.37   45.40
  -8  -5   1  173.98   38.20
   8  -5  -1  254.37   44.20
  -8  -5   1  174.38   40.30
   8  -5  -1  219.98   42.50
  -8   5   1  201.88   40.40
  -8   5   1  244.98   43.60
  -8   5   1  205.78   44.00
   8   5  -1  173.78   42.20
   7  -5  -1   77.49   21.90
   7  -5  -1   77.49   22.80
  -7  -5   1   96.09   17.30
   7  -5  -1   64.49   21.90
   7  -5  -1   68.99   24.30
  -7  -5   1   84.29   19.40
  -7   5   1   91.29   21.10
  -7   5   1   71.79   22.20
   7   5  -1   65.29   22.20
  -7   5   1   67.99   23.40
   6  -5  -1  112.89   28.60
   6  -5  -1  106.79   27.20
  -6  -5   1  108.09   21.80
   6  -5  -1  103.29   26.40
   6  -5  -1  124.09   26.50
  -6  -5   1   95.79   23.20
  -6   5   1  133.89   25.50
  -6   5   1  126.99   27.40
   6   5  -1   92.99   26.30
  -5  -5   1  691.73  113.79
   5  -5  -1  603.84  116.99
   5  -5  -1  613.74  115.99
   5  -5  -1  665.83  116.89
   5  -5  -1  629.14  116.59
  -5  -5   1  690.73  114.19
   5   5  -1  548.85  116.09
  -5   5   1  582.34  116.29
   5   5  -1  623.14  114.49
  -5   5   1  666.83  115.89
   5   5  -1  597.84  114.19
   4  -5  -1  350.86   65.19
  -4  -5   1  365.96   63.49
   4  -5  -1  370.16   66.49
   4  -5  -1  398.06   66.39
  -4  -5   1  364.36   63.69
   4  -5  -1  290.77   66.39
  -4   5   1  323.97   66.19
   4   5  -1  351.46   63.59
  -4   5   1  336.67   66.19
   4   5  -1  339.57   63.79
   4   5  -1  351.86   65.59
  -4   5   1  364.36   65.89
   3  -5  -1  626.54  118.39
   3  -5  -1  599.74  119.19
   3  -5  -1  692.73  119.49
  -3  -5   1  702.43  117.79
   3  -5  -1  672.23  119.29
  -3   5   1  704.93  119.39
  -3   5   1  620.04  119.19
   3   5  -1  704.13  117.79
  -3   5   1  597.14  119.19
   3   5  -1  630.84  117.59
  -2  -5   1  414.66   75.69
   2  -5  -1  447.46   76.89
   2  -5  -1  424.46   77.09
   2  -5  -1  413.76   75.59
   2  -5  -1  401.76   76.79
  -2   5   1  420.56   77.19
   2   5  -1  406.26   75.69
  -2   5   1  405.66   76.89
   2   5  -1  442.26   75.79
  -2   5   1  413.76   77.09
   1  -5  -1 3736.43  628.64
   1  -5  -1 3484.85  628.84
  -1  -5   1 3910.11  627.94
  -1  -5   1 3423.06  628.34
   1  -5  -1 3844.62  628.44
  -1   5   1 3206.78  628.34
   1   5  -1 3418.36  628.34
  -1   5   1 3745.23  629.14
   1   5  -1 3304.47  627.94
   1   5  -1 3486.95  628.44
  -1   5   1 3285.37  628.64
  -1   5   1 3431.06  628.84
   0  -5  -1  119.59   21.10
   0  -5   1  112.59   19.30
   0  -5   1   96.89   20.00
   0  -5   1   97.49   19.60
   0  -5  -1   71.89   19.30
   0  -5   1   93.09   21.00
   0  -5  -1   86.59   19.30
   0   5  -1  102.49   21.20
   0   5   1  100.39   21.40
   0   5  -1  111.29   20.00
   0   5   1  114.09   21.20
   0   5   1  116.79   20.70
   0   5   1  102.09   21.00
   0   5  -1  103.39   20.20
   1  -5   1 1719.13  313.67
  -1  -5  -1 1594.64  313.07
   1  -5   1 1839.62  313.37
  -1  -5  -1 1848.02  313.07
   1   5   1 1909.11  313.27
  -1   5  -1 1916.81  312.97
   1   5   1 1721.03  313.57
  -1   5  -1 1731.93  314.17
  -1   5  -1 1609.14  313.37
   1   5   1 1863.41  314.17
   1   5   1 1555.34  312.97
   2  -5   1  480.75  103.69
   2  -5   1  611.94  104.79
   2  -5   1  570.94  104.39
   2  -5   1  618.74  103.39
  -2  -5  -1  577.94  103.79
   2   5   1  657.53  103.19
   2   5   1  583.54  104.09
  -2   5  -1  539.15  103.39
   2   5   1  504.35  103.49
  -2   5  -1  614.74  104.89
   3  -5   1   52.89   16.10
   3  -5   1   71.59   15.60
  -3  -5  -1   76.29   16.80
   3  -5   1   71.59   17.20
   3  -5   1   66.59   17.40
   3   5   1   87.39   16.40
  -3   5  -1   58.19   15.70
  -3   5  -1   89.79   18.00
   3   5   1   64.79   16.20
   3   5   1   80.99   15.40
  -4  -5  -1  256.57   43.50
   4  -5   1  183.58   45.10
   4  -5   1  240.08   44.70
   4  -5   1  212.88   46.00
   4  -5   1  255.77   46.40
  -4  -5  -1  255.17   45.70
   4   5   1  245.78   45.50
   4   5   1  221.38   44.10
  -4   5  -1  323.97   50.29
  -4   5  -1  242.78   45.10
  -4   5  -1  201.38   45.90
   4   5   1  218.48   43.70
  -5  -5  -1  106.19   21.50
  -5  -5  -1   93.39   22.70
   5  -5   1   95.99   22.90
   5  -5   1   77.39   21.40
   5  -5   1   76.79   22.90
  -5   5  -1   56.39   21.00
  -5   5  -1  100.89   23.00
   5   5   1  104.09   23.20
   5   5   1   83.89   18.50
   5   5   1   94.69   21.00
  -5   5  -1   71.29   22.10
   6  -5   1  182.88   37.50
  -6  -5  -1  194.88   38.40
   6  -5   1  225.88   38.90
   6  -5   1  177.88   38.00
  -6  -5  -1  186.58   36.90
   6   5   1  168.58   37.90
   6   5   1  160.68   34.20
  -6   5  -1  224.98   40.90
  -6   5  -1  165.08   37.40
   6   5   1  167.88   34.30
  -6   5  -1  157.88   37.80
   6   5   1  174.18   36.20
   7  -5   1   38.90   18.30
  -7  -5  -1   57.39   15.40
   7  -5   1   46.10   17.20
   7  -5   1   53.39   18.30
   7   5   1   48.10   11.60
   7   5   1   44.60   16.70
   7   5   1   43.30   18.20
  -7   5  -1   26.00   16.40
  -7   5  -1   37.50   19.50
  -7   5  -1   33.00   17.00
   8  -5   1  257.97   48.10
  -8  -5  -1  202.58   46.20
   8  -5   1  286.27   48.60
   8  -5   1  266.87   49.90
   8   5   1  190.18   46.00
   8   5   1  237.28   48.20
  -8   5  -1  264.07   48.80
   8   5   1  226.48   43.90
  -8   5  -1  244.28   48.20
  -8   5  -1  222.18   48.40
   9  -5   1   19.80   17.80
   9  -5   1   19.50   17.20
   9  -5   1   28.60   16.10
  -9  -5  -1   19.30   13.80
  -9   5  -1   49.20   18.40
   9   5   1   28.40   16.00
  -9   5  -1   22.50   17.70
  -9   5  -1   28.60   15.00
   9   5   1   54.99   18.90
   9   5   1   33.20   10.10
  10  -5   1   69.89   20.20
  10  -5   1   30.80   20.00
  10  -5   1   38.50   20.30
 -10  -5  -1   42.60   17.40
 -10   5  -1   38.60   21.70
  10   5   1   38.60   20.10
 -10   5  -1   35.00   18.10
  10   5   1   46.50   12.40
 -10   5  -1   49.40   15.50
  11  -5   1   60.79   23.50
  11  -5   1   83.09   26.00
 -11  -5  -1   57.49   22.00
  11  -5   1   50.19   22.50
 -11   5  -1   87.39   20.90
  11   5   1   71.99   17.50
  11   5   1  109.69   26.50
 -11   5  -1   83.79   27.40
 -11   5  -1  123.39   25.20
  12  -5   1   -1.90   20.40
  12  -5   1    9.40   18.50
 -12  -5  -1  -25.90   13.80
  12  -5   1   13.10   16.50
  12  -5   1  -23.80   16.00
  12   5   1    2.60   18.30
 -12   5  -1   -6.80   15.80
 -12   5  -1   -2.10   10.50
 -12   5  -1   -5.60   18.40
 -13  -5  -1   48.20   20.40
  13  -5   1   59.89   22.20
  13  -5   1   -0.50   17.20
  13  -5   1   -0.30   22.40
  13  -5   1   38.70   19.00
  13  -5   1   47.30   38.40
  13   5   1   54.79   23.70
 -13   5  -1   43.50   20.50
 -13   5  -1   30.80   23.00
  13   5   1   10.80   17.80
 -13   5  -1   42.30   14.00
 -14  -5  -1   20.20   18.70
  14  -5   1   12.60   18.90
  14  -5   1   29.50   17.60
  14  -5   1   38.20   25.40
  14  -5   1   -1.30   17.10
  14  -5   1   -5.10   19.40
  14   5   1   26.60   19.00
 -14   5  -1   39.60   19.60
  14   5   1   24.10   21.40
  15  -5   1   14.40   19.20
  15  -5   1   38.30   24.60
  15  -5   1    4.00   19.10
  15  -5   1   38.60   20.90
 -15  -5  -1   32.20   20.00
  15  -5   1   27.10   18.90
  15   5   1   14.60   17.90
 -15   5  -1    3.80   22.20
  15   5   1   56.69   32.40
 -15   5  -1   -1.50   18.30
  16  -5   1   -7.90   20.60
  16  -5   1   43.50   23.80
 -16  -5  -1   -5.30   19.00
  16  -5   1   28.40   18.50
  16  -5   1   39.20   19.20
  16  -5   1   23.40   25.70
 -16   5  -1   44.60   20.60
  16   5   1  -43.40   26.90
 -16   5  -1   73.59   41.30
  16   5   1   10.80   20.90
  17  -5   1   28.80   32.00
 -17  -5  -1   22.30   22.50
  17  -5   1   29.90   22.80
  17  -5   1  -30.00   19.00
  17   5   1    4.60   21.40
 -17   5  -1   -1.60   23.80
  17   5   1   56.99   21.70
 -17   5  -1   20.20   17.40
  17   5   1   17.20   24.90
 -17  -6   1   37.10   20.00
  17  -6  -1   -6.60   22.60
 -17   6   1   35.00   27.00
  17   6  -1   14.60   26.40
  16  -6  -1   24.90   18.50
  16  -6  -1   13.80   21.50
  16  -6  -1  -10.10   17.60
 -16  -6   1   24.60   18.60
  16  -6  -1   18.10   26.10
  16   6  -1   37.20   25.80
 -16   6   1   -8.10   16.30
  16   6  -1    0.30   19.20
  16   6  -1   -5.80   16.20
  15  -6  -1    5.80   25.40
  15  -6  -1   20.10   18.50
  15  -6  -1   -3.20   18.10
 -15  -6   1   18.70   18.00
  15   6  -1    6.90   15.60
 -15   6   1   47.40   20.10
  15   6  -1  -11.20   26.00
 -15   6   1  -15.10   20.30
  15   6  -1    8.10   21.30
  14  -6  -1   54.99   24.20
  14  -6  -1   27.00   26.90
  14  -6  -1    6.50   27.80
  14  -6  -1   31.80   19.00
 -14  -6   1   57.59   20.60
  14   6  -1   56.49   19.30
  14   6  -1   -1.50   21.80
 -14   6   1   37.10   21.00
  14   6  -1   47.60   24.70
  13  -6  -1   61.49   27.20
  13  -6  -1   16.70   19.20
  13  -6  -1   28.90   18.60
  13  -6  -1   -0.10   22.10
 -13  -6   1   16.00   16.90
 -13   6   1   69.39   29.20
 -13   6   1   34.80   14.50
 -13   6   1   10.80   21.10
  13   6  -1   19.70   17.20
  13   6  -1   20.70   20.90
  12  -6  -1   21.20   17.90
  12  -6  -1   56.29   25.80
  12  -6  -1   12.50   18.80
  12  -6  -1   32.60   20.20
 -12  -6   1   17.50   16.10
  12   6  -1   10.10   15.30
 -12   6   1   22.50   13.70
 -12   6   1   27.80   18.60
 -12   6   1   21.20   22.00
  12   6  -1   44.40   21.50
  11  -6  -1   -2.60   15.60
  11  -6  -1   -2.50   21.20
  11  -6  -1   20.20   22.20
 -11  -6   1   12.50   14.90
  11  -6  -1   16.30   16.40
 -11   6   1   -7.80   15.70
  11   6  -1   21.60   15.50
 -11   6   1   70.19   24.90
 -11   6   1   24.90   13.90
  11   6  -1   13.50   18.10
  10  -6  -1   98.79   30.90
 -10  -6   1  135.39   25.60
  10  -6  -1   77.89   27.60
  10  -6  -1  113.99   28.00
  10  -6  -1  106.49   29.20
  10   6  -1   78.09   27.50
 -10   6   1  118.39   25.00
 -10   6   1  100.89   30.00
  10   6  -1   87.29   25.00
 -10   6   1  107.39   27.50
   9  -6  -1  105.79   28.00
  -9  -6   1   98.59   25.30
   9  -6  -1  102.59   30.40
   9  -6  -1  119.89   28.70
   9  -6  -1  114.69   28.00
  -9   6   1   92.39   29.20
  -9   6   1  141.39   29.10
  -9   6   1  136.29   27.10
   9   6  -1  121.69   28.60
   8  -6  -1  143.99   31.40
   8  -6  -1  130.99   29.90
   8  -6  -1  127.79   28.50
  -8  -6   1   99.59   25.10
   8  -6  -1   89.99   27.30
  -8   6   1  142.49   27.50
  -8   6   1  130.89   29.90
  -8   6   1  161.68   29.60
   8   6  -1   92.09   27.50
   7  -6  -1   34.00   16.10
   7  -6  -1   20.60   15.60
   7  -6  -1   39.00   18.70
  -7  -6   1   39.50    9.50
   7  -6  -1   28.00   16.00
  -7  -6   1   39.60   12.60
  -7   6   1   40.70   14.80
   7   6  -1   14.50   15.90
  -7   6   1   44.10   17.30
  -6  -6   1  287.17   56.69
   6  -6  -1  357.46   61.19
  -6  -6   1  292.47   55.79
   6  -6  -1  285.17   59.69
   6  -6  -1  301.47   60.79
   6  -6  -1  315.67   60.79
  -6   6   1  330.57   60.89
  -6   6   1  370.46   59.69
   6   6  -1  306.47   57.29
   6   6  -1  295.57   60.29
   6   6  -1  297.97   56.59
   5  -6  -1   71.39   20.60
  -5  -6   1   70.59   13.70
   5  -6  -1   47.70   18.60
   5  -6  -1   46.40   17.90
  -5  -6   1   54.49   13.30
   5  -6  -1   90.69   20.00
   5   6  -1   66.69   19.20
  -5   6   1   49.90   17.70
   5   6  -1   61.59   15.40
   5   6  -1   49.40   14.60
  -5   6   1   60.79   19.40
   4  -6  -1  403.86   88.69
   4  -6  -1  492.05   87.49
  -4  -6   1  505.05   86.09
   4  -6  -1  503.15   88.79
   4  -6  -1  460.45   88.89
  -4   6   1  480.05   88.69
   4   6  -1  486.35   85.99
   4   6  -1  399.86   87.69
  -4   6   1  498.95   88.89
  -4   6   1  521.95   88.59
   3  -6  -1  207.78   39.40
   3  -6  -1  197.48   41.40
   3  -6  -1  190.18   41.40
   3  -6  -1  213.98   41.20
  -3   6   1  201.68   41.20
   3   6  -1  192.78   38.60
   3   6  -1  229.48   38.80
  -3   6   1  247.28   41.80
  -3   6   1  195.58   41.30
   2  -6  -1  877.61  155.88
   2  -6  -1  883.31  155.68
   2  -6  -1  847.72  154.58
  -2  -6   1  847.52  154.98
   2  -6  -1  929.81  156.28
  -2   6   1  855.71  155.88
  -2   6   1  851.71  156.08
   2   6  -1  831.92  154.98
   2   6  -1  915.81  155.08
  -2   6   1  743.03  155.58
  -2   6   1  950.20  156.58
   1  -6  -1  252.17   39.10
  -1  -6   1  202.08   38.70
   1  -6  -1  156.88   38.00
   1  -6  -1  201.58   40.00
   1  -6  -1  199.78   39.10
  -1  -6   1  233.58   37.70
   1   6  -1  197.98   38.90
  -1   6   1  244.18   39.30
   1   6  -1  195.78   37.60
  -1   6   1  189.58   39.90
  -1   6   1  220.88   40.30
   1   6  -1  216.58   39.20
   1   6  -1  190.28   37.10
  -1   6   1  183.58   39.30
   0  -6   1  890.21  154.28
   0  -6  -1  979.80  153.88
   0  -6   1  930.81  153.68
   0  -6  -1  870.41  152.88
   0  -6   1  859.81  153.18
   0   6   1  848.52  154.58
   0   6  -1  835.82  153.18
   0   6  -1  786.52  153.58
   0   6   1  821.02  153.38
   0   6   1  832.52  154.18
   0   6  -1  792.42  154.18
   0   6   1  826.32  153.68
   1  -6   1 1628.84  255.87
   1  -6   1 1471.55  256.77
  -1  -6  -1 1572.44  255.77
   1  -6   1 1266.37  255.97
   1  -6   1 1485.25  256.37
   1   6   1 1551.34  256.97
   1   6   1 1215.98  256.87
   1   6   1 1551.54  255.87
  -1   6  -1 1439.16  256.77
  -1   6  -1 1357.86  255.97
  -1   6  -1 1524.55  255.37
   1   6   1 1282.47  255.37
   1   6   1 1278.07  255.17
   2  -6   1  590.54   93.29
   2  -6   1  483.95   93.89
   2  -6   1  584.64   95.29
   2  -6   1  467.35   94.39
   2  -6   1  534.15   94.59
   2   6   1  527.25   93.19
   2   6   1  467.55   93.49
  -2   6  -1  503.45   94.99
   2   6   1  546.25   94.49
  -2   6  -1  489.55   93.29
   3  -6   1  826.92  151.58
   3  -6   1  839.22  150.38
  -3  -6  -1  829.12  150.98
   3  -6   1  789.72  150.88
   3  -6   1  871.31  151.88
   3   6   1  866.71  149.99
  -3   6  -1  855.61  151.88
   3   6   1  934.61  150.08
   3   6   1  838.82  149.69
  -3   6  -1  764.92  150.38
   3   6   1  789.52  150.78
   3   6   1  825.32  150.88
   4  -6   1  185.08   32.10
   4  -6   1  167.38   33.30
  -4  -6  -1  147.09   32.30
   4  -6   1  132.29   32.00
   4  -6   1  212.58   34.50
  -4   6  -1  155.78   33.40
   4   6   1  130.39   31.90
   4   6   1  157.78   31.50
   4   6   1  153.18   31.20
  -4   6  -1  162.48   34.70
  -4   6  -1  151.08   31.60
   5  -6   1  761.12  129.89
   5  -6   1  742.53  129.59
   5  -6   1  628.44  128.59
   5  -6   1  683.13  128.29
  -5   6  -1  692.43  128.59
   5   6   1  736.23  129.29
   5   6   1  719.93  127.69
  -5   6  -1  736.03  129.59
   5   6   1  681.13  127.29
  -5   6  -1  699.63  130.29
   6  -6   1   98.59   22.40
  -6  -6  -1   95.29   19.10
   6  -6   1   50.29   22.40
   6  -6   1   50.99   21.20
   6  -6   1   67.49   21.00
  -6   6  -1   88.49   24.60
  -6   6  -1   66.59   22.20
   6   6   1   85.19   17.80
  -6   6  -1  101.09   24.50
   6   6   1   75.19   22.20
   6   6   1   69.49   19.90
  -7  -6  -1   93.89   24.90
   7  -6   1  108.29   28.10
   7  -6   1  132.39   28.00
   7  -6   1  118.49   27.70
   7   6   1  128.39   23.80
  -7   6  -1  106.89   28.90
   7   6   1  132.19   28.50
  -7   6  -1  120.89   28.20
  -7   6  -1  107.99   27.20
   7   6   1  123.99   26.60
   8  -6   1   -8.50   11.90
   8  -6   1    2.60   13.40
  -8  -6  -1   22.40   11.20
   8  -6   1   10.70   15.00
  -8   6  -1    3.90   16.10
   8   6   1   -7.00   14.10
  -8   6  -1  -20.60   12.00
   8   6   1    6.10   12.20
  -8   6  -1   -4.00   12.50
   9  -6   1  131.69   27.10
  -9  -6  -1  104.59   24.40
   9  -6   1  104.99   28.90
   9  -6   1  127.89   28.30
  -9   6  -1   92.49   27.10
  -9   6  -1  109.19   30.20
   9   6   1   79.39   25.70
   9   6   1  104.09   27.80
  -9   6  -1  104.09   27.00
  10  -6   1   21.90   16.70
  10  -6   1  -23.60   12.70
  10  -6   1   -0.60   17.00
 -10  -6  -1   -1.60   13.50
  10   6   1    9.90   17.30
 -10   6  -1   51.99   20.50
 -10   6  -1    4.50   13.80
 -11  -6  -1   -3.50   15.30
  11  -6   1   11.80   18.60
  11  -6   1    9.20   17.10
  11  -6   1   16.50   18.80
  11  -6   1   34.00   21.90
 -11   6  -1   34.60   21.50
  11   6   1   12.50   18.80
 -11   6  -1   15.30   16.90
 -11   6  -1   -2.10   19.10
  12  -6   1   53.59   24.90
  12  -6   1  106.49   25.80
  12  -6   1  110.59   27.60
  12  -6   1   77.39   28.90
  12  -6   1   82.29   24.60
 -12  -6  -1   38.30   22.50
 -12   6  -1   64.59   28.80
  12   6   1   54.69   26.80
 -12   6  -1   99.29   29.20
 -12   6  -1   66.29   25.60
  13  -6   1   36.10   18.90
 -13  -6  -1    5.90   17.80
  13  -6   1   50.49   21.50
  13  -6   1   65.69   22.00
  13  -6   1   -0.70   23.50
  13  -6   1   18.10   18.90
  13   6   1    3.80   19.90
 -13   6  -1   39.50   19.60
 -13   6  -1   42.70   20.20
 -13   6  -1   55.69   23.90
  14  -6   1  -15.40   15.10
  14  -6   1   -9.60   15.10
 -14  -6  -1   13.40   18.20
  14  -6   1   11.90   20.90
  14  -6   1   16.70   22.50
  14  -6   1   20.20   19.90
 -14   6  -1   -4.40   16.90
 -14   6  -1  -36.20   21.90
  14   6   1   44.60   21.40
  14   6   1  -13.30   15.30
 -15  -6  -1  -12.40   17.20
  15  -6   1  -13.70   18.50
  15  -6   1   36.50   26.50
  15  -6   1   -0.70   16.50
  15  -6   1  -24.80   30.00
  15  -6   1    0.10   19.00
  15   6   1   37.90   19.70
  15   6   1   17.50   24.70
 -15   6  -1   12.30   18.90
 -15   6  -1   23.10   24.40
  16  -6   1   23.10   22.20
 -16  -6  -1   30.70   19.40
  16  -6   1    2.30   23.00
  16  -6   1   37.00   20.50
  16  -6   1   11.10   19.20
  16  -6   1   25.00   31.40
 -16   6  -1   -6.50   21.00
  16   6   1   44.00   21.00
  16   6   1   -2.60   18.80
 -16   6  -1   48.10   19.50
  17  -6   1  -14.10   21.40
 -17  -6  -1  -29.40   16.00
  17  -6   1   12.70   17.20
  17   6   1  -15.30   17.30
 -17   6  -1    0.00   24.60
  17   6   1   20.30   25.40
 -17   6  -1   18.80   23.30
  17   6   1  -21.80   16.00
 -17  -7   1  -13.90   15.10
  17  -7  -1   19.10   32.30
  17  -7  -1  -36.70   18.90
  17   7  -1  -25.00   23.20
  17   7  -1  -21.00   15.60
 -17   7   1   41.40   26.90
 -17   7   1   47.10   27.00
  16  -7  -1   48.30   28.80
  16  -7  -1   11.60   19.30
  16  -7  -1    1.10   19.50
 -16  -7   1    3.80   18.00
  16  -7  -1   34.50   20.30
  16   7  -1    3.10   15.60
 -16   7   1  -20.50   16.00
  16   7  -1   11.70   24.60
  16   7  -1   16.20   21.40
 -16   7   1    2.60   21.70
  15  -7  -1    2.40   25.40
 -15  -7   1   15.70   16.50
  15  -7  -1   15.30   21.00
  15  -7  -1   27.10   20.00
  15   7  -1  -14.90   19.60
  15   7  -1  -11.30   20.20
 -15   7   1   43.20   22.30
 -15   7   1   24.90   22.30
  15   7  -1  -20.20   15.20
  14  -7  -1   36.00   19.00
 -14  -7   1   35.60   17.30
  14  -7  -1   10.70   19.50
  14  -7  -1   25.40   28.00
  14  -7  -1   17.80   24.40
  14   7  -1   -1.80   20.60
 -14   7   1   30.80   21.10
  14   7  -1    9.80   16.00
 -14   7   1   26.90   22.50
 -14   7   1  -29.60   16.00
 -13  -7   1  -12.10   15.30
  13  -7  -1   13.90   18.80
  13  -7  -1   17.80   18.40
  13  -7  -1   27.50   19.40
  13  -7  -1    8.60   23.60
  13   7  -1    4.20   19.30
  13   7  -1    5.60   15.00
 -13   7   1    3.00   12.90
 -13   7   1    9.40   17.80
  12  -7  -1   32.70   39.30
  12  -7  -1   69.89   27.00
  12  -7  -1  100.09   28.70
  12  -7  -1   73.69   26.10
 -12  -7   1   40.20   22.40
  12   7  -1   71.89   26.80
 -12   7   1  114.79   29.00
 -12   7   1  134.79   33.00
  12   7  -1  107.89   25.00
 -12   7   1  155.28   25.80
  11  -7  -1   27.80   26.00
  11  -7  -1   73.89   25.30
 -11  -7   1   50.49   18.90
  11  -7  -1   41.50   30.00
  11  -7  -1   87.49   23.60
 -11   7   1   92.29   25.00
 -11   7   1   50.39   25.80
 -11   7   1   54.39   19.50
  11   7  -1   38.70   22.60
  11   7  -1   96.69   21.40
  10  -7  -1   72.49   26.30
  10  -7  -1  101.49   29.80
 -10  -7   1   77.19   22.20
  10  -7  -1  115.69   27.10
  10  -7  -1   87.59   27.60
 -10   7   1  125.89   25.10
  10   7  -1   97.89   29.90
 -10   7   1   86.29   27.00
   9  -7  -1  134.49   29.10
   9  -7  -1  110.59   28.40
   9  -7  -1  152.78   31.00
  -9  -7   1  107.59   24.30
   9  -7  -1  145.39   32.30
  -9   7   1  137.39   27.70
  -9   7   1   56.19   27.80
  -9   7   1  107.99   28.30
   9   7  -1   88.69   27.90
   8  -7  -1   37.10   17.30
  -8  -7   1   32.60   11.60
   8  -7  -1   34.70   16.50
   8  -7  -1   41.60   20.10
   8  -7  -1   -6.10   13.80
  -8   7   1   39.30   18.00
  -8   7   1   26.00   15.30
  -8   7   1   47.90   15.00
   8   7  -1   42.60   16.60
   7  -7  -1  373.06   63.19
   7  -7  -1  311.17   63.29
   7  -7  -1  309.47   62.69
  -7  -7   1  229.28   59.39
   7  -7  -1  337.37   61.79
  -7   7   1  347.77   62.99
   7   7  -1  330.27   62.09
  -7   7   1  389.96   69.29
   7   7  -1  327.37   58.39
  -6  -7   1  436.56   74.29
   6  -7  -1  397.06   79.29
   6  -7  -1  465.95   79.29
   6  -7  -1  437.46   78.89
  -6  -7   1  414.76   74.49
   6  -7  -1  419.06   77.09
   6   7  -1  393.46   75.19
   6   7  -1  334.77   77.49
  -6   7   1  364.46   78.59
  -6   7   1  424.56   77.89
   6   7  -1  413.06   75.49
   5  -7  -1  156.78   32.70
   5  -7  -1  153.48   31.60
   5  -7  -1  152.78   32.70
   5  -7  -1  137.99   29.90
   5   7  -1  121.39   27.30
   5   7  -1  158.58   31.20
   5   7  -1  136.99   29.10
  -5   7   1  127.69   31.00
   5   7  -1  131.59   28.10
  -5   7   1  199.18   34.00
   4  -7  -1  457.95   87.59
   4  -7  -1  479.85   88.39
   4  -7  -1  407.96   85.69
  -4   7   1  487.05   87.89
  -4   7   1  542.85   87.89
   4   7  -1  474.85   84.49
   4   7  -1  415.46   86.09
  -4   7   1  519.85   87.99
   4   7  -1  464.35   84.59
   3  -7  -1  256.07   51.19
   3  -7  -1  251.07   48.70
   3  -7  -1  222.88   51.59
   3  -7  -1  236.28   50.99
   3   7  -1  275.87   48.90
  -3   7   1  319.07   52.19
   3   7  -1  264.57   48.80
  -3   7   1  348.27   54.39
   3   7  -1  255.57   47.60
  -3   7   1  258.97   51.19
   2  -7  -1  323.07   49.99
   2  -7  -1  238.08   43.90
   2  -7  -1  248.48   46.70
  -2  -7   1  230.88   43.70
   2  -7  -1  223.78   45.50
   2  -7  -1  242.18   46.50
  -2  -7   1  238.18   45.30
  -2   7   1  301.57   47.50
  -2   7   1  205.58   46.20
   2   7  -1  204.78   45.30
  -2   7   1  260.57   46.70
   2   7  -1  251.97   44.10
   2   7  -1  226.58   45.40
  -2   7   1  299.77   47.90
   1  -7  -1  137.29   32.60
  -1  -7   1  176.58   31.40
   1  -7  -1  191.58   33.50
   1  -7  -1  134.89   31.60
   1  -7  -1  181.08   32.80
  -1  -7   1  164.88   32.70
   1   7  -1  168.28   31.40
  -1   7   1  196.08   34.00
   1   7  -1  150.38   30.90
   1   7  -1  142.49   32.20
   1   7  -1  177.68   32.80
  -1   7   1  158.08   33.00
  -1   7   1  191.78   33.00
  -1   7   1  193.58   34.70
   0  -7   1  913.61  166.88
   0  -7   1  966.40  167.58
   0  -7  -1  984.60  167.78
   0  -7  -1 1055.59  166.58
   0  -7  -1  953.90  166.68
   0  -7   1  894.21  168.08
   0   7   1  860.61  167.58
   0   7  -1  912.61  168.18
   0   7  -1  873.71  167.48
   0   7  -1  952.80  167.08
   0   7   1  885.21  167.18
   0   7   1  901.61  168.18
   0   7   1  921.31  168.68
   1  -7   1  393.56   86.49
   1  -7   1  477.55   86.99
   1  -7   1  547.75   86.29
  -1  -7  -1  491.85   86.09
   1  -7   1  467.85   87.69
   1   7   1  473.75   86.29
   1   7   1  530.95   87.89
  -1   7  -1  492.25   85.49
   1   7   1  438.26   85.39
  -1   7  -1  454.05   86.49
   1   7   1  542.45   85.39
   1   7   1  440.26   85.59
   1   7   1  486.25   87.19
  -1   7  -1  456.65   87.69
  -1   7  -1  442.16   86.89
   2  -7   1 1661.33  291.57
   2  -7   1 1537.25  291.87
   2  -7   1 1741.63  292.77
   2  -7   1 1798.82  292.37
   2   7   1 1682.93  292.37
   2   7   1 1604.44  292.57
   2   7   1 1509.05  291.27
   2   7   1 1675.63  291.17
  -2   7  -1 1504.05  290.97
   3  -7   1   16.20   12.10
   3  -7   1   17.40    9.60
   3  -7   1   26.30   13.10
   3  -7   1   20.00   11.40
   3  -7   1   38.40   20.00
   3   7   1   26.80    8.90
  -3   7  -1   42.50   13.60
   3   7   1   28.70   11.00
   3   7   1   39.50    9.20
  -3   7  -1   15.30    9.60
   3   7   1   25.10   11.40
   4  -7   1   65.29   20.60
   4  -7   1   97.69   36.70
   4  -7   1   96.89   22.70
   4  -7   1   67.69   21.00
   4  -7   1   71.69   19.10
   4   7   1   70.79   20.20
   4   7   1   97.39   18.40
  -4   7  -1   60.49   19.30
   4   7   1   87.99   19.40
  -4   7  -1  136.59   27.80
   5  -7   1    6.90   14.60
   5  -7   1   16.80   12.90
   5  -7   1   23.80   14.60
   5  -7   1   27.10   14.10
   5   7   1   22.20   11.10
  -5   7  -1   -0.60   15.40
   5   7   1   20.00   11.70
  -5   7  -1   -0.40   14.20
   5   7   1   14.50   14.30
  -5   7  -1    6.10   13.00
   6  -7   1  478.65   92.09
   6  -7   1  470.75   92.59
  -6  -7  -1  441.66   90.29
   6  -7   1  508.05   93.79
   6  -7   1  506.55   93.79
  -6   7  -1  555.54   93.89
   6   7   1  482.15   91.19
   6   7   1  485.55   90.69
  -6   7  -1  531.25   95.39
  -6   7  -1  580.74   97.69
   6   7   1  559.44   93.59
   7  -7   1  833.82  142.59
   7  -7   1  671.03  141.49
  -7  -7  -1  725.83  139.59
   7  -7   1  800.62  141.39
   7  -7   1  826.82  142.69
  -7   7  -1  771.62  143.39
   7   7   1  780.52  142.09
  -7   7  -1  789.42  141.69
  -7   7  -1  849.72  142.79
   7   7   1  782.72  140.49
   7   7   1  755.42  139.39
  -8  -7  -1   15.00   11.30
   8  -7   1   38.20   15.40
   8  -7   1   31.90   17.30
   8  -7   1   13.60   14.50
   8  -7   1    7.60   14.70
   8   7   1   29.60   14.00
  -8   7  -1   29.30   17.70
   8   7   1   23.20   16.30
  -8   7  -1   35.10   16.10
  -8   7  -1   21.60   14.80
   9  -7   1  117.89   29.90
  -9  -7  -1   94.19   25.40
   9  -7   1  115.19   28.70
   9  -7   1  108.39   28.60
   9  -7   1  120.49   29.60
   9  -7   1  125.89   30.90
   9   7   1  148.89   30.20
  -9   7  -1  122.39   31.80
  -9   7  -1  102.19   29.60
   9   7   1  130.69   34.00
  -9   7  -1  114.19   29.60
  10  -7   1   -7.40   16.60
  10  -7   1  -14.60   14.10
  10  -7   1    0.40   15.40
 -10  -7  -1  -13.40   12.40
  10  -7   1   -2.90   19.00
  10  -7   1   24.00   16.10
 -10   7  -1   -1.30   11.20
  10   7   1    6.50   18.70
 -10   7  -1   20.60   20.00
 -10   7  -1   14.30   16.70
  11  -7   1   29.80   22.10
  11  -7   1   64.19   22.00
  11  -7   1   55.99   22.60
  11  -7   1   63.39   23.20
  11  -7   1   48.40   25.70
 -11  -7  -1   27.70   18.20
 -11   7  -1   36.90   21.50
  11   7   1   62.49   23.20
 -11   7  -1   90.69   19.90
 -11   7  -1   46.50   25.40
  12  -7   1  103.29   31.60
 -12  -7  -1  117.09   28.90
  12  -7   1  124.09   31.90
  12  -7   1  108.19   32.40
  12  -7   1   90.59   31.80
  12   7   1  142.49   33.90
 -12   7  -1  101.39   32.10
 -12   7  -1  170.38   29.90
 -12   7  -1  111.49   34.80
 -13  -7  -1    1.60   16.90
  13  -7   1   34.10   18.90
  13  -7   1   21.50   19.50
  13  -7   1   49.20   19.90
  13  -7   1   43.70   25.10
  13  -7   1   -5.30   16.20
  13   7   1   -8.20   18.80
 -13   7  -1   27.50   14.80
 -13   7  -1   25.10   19.70
  14  -7   1    8.10   18.60
  14  -7   1   14.20   18.70
  14  -7   1   64.99   22.50
 -14  -7  -1   25.30   18.50
  14  -7   1   11.80   23.70
  14  -7   1   16.50   19.30
 -14   7  -1  -13.10   19.60
 -14   7  -1   17.70   19.90
 -14   7  -1   12.30   13.10
  14   7   1    8.30   20.60
  14   7   1   17.50   18.00
 -15  -7  -1  -13.40   18.60
  15  -7   1   50.49   23.30
  15  -7   1   12.60   19.30
  15  -7   1  -16.20   24.10
  15  -7   1   23.10   22.30
  15  -7   1   20.20   22.60
 -15   7  -1   42.10   20.90
  15   7   1   24.60   22.00
 -15   7  -1  -15.50   19.70
  15   7   1   48.80   20.10
  16  -7   1   -0.50   18.70
  16  -7   1   40.00   26.20
  16  -7   1   14.00   18.70
 -16  -7  -1  -17.50   16.40
  16  -7   1   34.00   20.00
  16  -7   1   55.49   26.70
 -16   7  -1   -1.90   21.70
  16   7   1  -19.90   17.20
  16   7   1   14.50   22.60
  17  -7   1   19.80   27.20
 -17  -7  -1   38.60   19.10
  17  -7   1  -11.00   21.60
  17  -7   1    2.00   16.30
  17   7   1   23.30   25.10
 -17   7  -1  -29.50   19.30
 -17   7  -1    8.10   20.40
  17   7   1   17.00   19.00
  17   7   1   16.10   18.80
  17  -8  -1    4.70   27.40
  17  -8  -1   43.20   32.40
  17   8  -1   17.40   19.50
  17   8  -1   31.70   25.50
 -17   8   1   47.90   24.00
  16  -8  -1  -11.20   20.00
  16  -8  -1  -11.20   18.40
  16  -8  -1   55.89   29.20
 -16  -8   1    7.70   15.40
 -16   8   1   17.50   24.30
  16   8  -1   -5.90   20.40
  16   8  -1   15.00   18.30
  16   8  -1   30.70   25.80
  15  -8  -1   -1.90   20.80
  15  -8  -1   -2.80   26.00
 -15  -8   1  -13.10   13.80
  15  -8  -1  -10.60   16.80
  15  -8  -1  -16.10   16.50
 -15   8   1   22.10   14.50
  15   8  -1   49.80   24.50
 -15   8   1    7.70   18.50
  15   8  -1   25.40   21.40
 -15   8   1    9.50   22.90
  15   8  -1   13.10   16.20
 -14  -8   1   68.89   21.20
  14  -8  -1   63.49   30.00
  14  -8  -1  117.19   38.30
  14  -8  -1   43.70   26.60
  14  -8  -1   65.39   24.90
  14   8  -1   85.39   24.20
  14   8  -1   25.70   25.60
 -14   8   1   92.39   27.40
 -14   8   1   80.89   21.90
 -14   8   1   77.29   30.50
  13  -8  -1   52.69   28.70
  13  -8  -1   54.59   23.00
  13  -8  -1   57.39   23.60
 -13  -8   1   59.99   20.30
  13  -8  -1   37.20   23.90
 -13   8   1   68.99   20.50
  13   8  -1   76.59   25.80
 -13   8   1   78.69   24.80
  13   8  -1   56.89   20.70
 -12  -8   1    7.70   14.60
  12  -8  -1   35.30   24.70
  12  -8  -1   20.20   19.40
  12  -8  -1    8.60   19.40
  12  -8  -1   72.09   27.50
 -12   8   1   17.70   18.10
  12   8  -1    5.30   13.60
 -12   8   1   13.30   22.60
  12   8  -1   13.50   19.70
 -12   8   1   58.79   17.30
  11  -8  -1   88.29   26.70
 -11  -8   1   71.39   18.00
  11  -8  -1   46.90   21.90
  11  -8  -1   57.09   26.20
 -11   8   1   37.90   26.20
 -11   8   1   74.19   20.10
 -11   8   1   37.20   23.60
  11   8  -1   33.30   18.20
  11   8  -1   54.59   23.80
  10  -8  -1   46.00   23.40
  10  -8  -1   33.40   19.50
  10  -8  -1   72.59   22.60
  10  -8  -1   40.80   20.20
 -10  -8   1   49.80   15.10
 -10   8   1   34.40   20.20
 -10   8   1   31.50   33.60
 -10   8   1   46.30   17.20
  -9  -8   1  145.09   31.40
   9  -8  -1  150.18   35.50
   9  -8  -1  170.18   39.00
   9  -8  -1  172.58   37.30
   9  -8  -1  165.98   37.00
  -9   8   1  195.18   40.10
   9   8  -1   95.99   35.20
  -9   8   1  203.28   38.60
  -9   8   1  171.38   35.50
   8  -8  -1  232.28   46.70
   8  -8  -1  184.48   44.60
   8  -8  -1  199.08   44.10
   8  -8  -1  231.68   45.80
  -8  -8   1  208.88   40.70
  -8   8   1  254.37   48.90
  -8   8   1  230.38   45.00
  -8   8   1  227.88   45.80
   8   8  -1  200.58   40.50
   8   8  -1  221.88   45.00
   7  -8  -1  554.24   94.79
  -7  -8   1  478.95   91.79
   7  -8  -1  462.25   96.29
   7  -8  -1  571.34   96.49
   7  -8  -1  496.65   95.89
  -7   8   1  487.35   95.89
   7   8  -1  465.55   94.99
   7   8  -1  493.65   92.69
  -7   8   1  626.74   95.59
   6  -8  -1   24.50   15.90
   6  -8  -1   22.40   18.60
   6  -8  -1   27.60   16.40
   6  -8  -1   39.80   15.10
  -6   8   1   44.50   16.20
   6   8  -1   55.19   13.60
  -6   8   1   25.20   16.00
   6   8  -1   39.50   16.40
   6   8  -1   43.00   11.60
   5  -8  -1   71.59   25.70
   5  -8  -1   80.89   24.00
   5  -8  -1  116.49   22.60
   5  -8  -1  133.69   25.90
  -5   8   1   96.49   24.60
  -5   8   1  109.19   25.80
   5   8  -1  102.19   19.40
   5   8  -1   76.19   23.00
   5   8  -1   70.19   21.30
   4  -8  -1  366.66   76.39
   4  -8  -1  340.87   73.19
   4  -8  -1  303.77   76.29
   4  -8  -1  444.86   75.99
  -4   8   1  483.35   77.39
  -4   8   1  410.96   76.09
  -4   8   1  366.66   75.89
   4   8  -1  377.96   73.89
   4   8  -1  394.06   72.49
   4   8  -1  414.06   72.59
   4   8  -1  438.36   71.99
   3  -8  -1  192.08   40.70
   3  -8  -1  271.87   49.20
   3  -8  -1  214.28   44.30
   3  -8  -1  228.58   45.40
   3   8  -1  229.08   41.90
  -3   8   1  220.68   43.90
   3   8  -1  214.38   42.60
  -3   8   1  231.48   43.60
  -3   8   1  241.08   46.90
   3   8  -1  193.78   41.80
   2  -8  -1   22.00   10.50
   2  -8  -1   55.29   14.70
   2  -8  -1   45.90   13.80
  -2  -8   1   13.90    9.90
   2  -8  -1   23.20    7.10
  -2  -8   1   29.20    7.50
   2  -8  -1   33.90   13.20
   2   8  -1   18.10   10.60
  -2   8   1   41.40   12.80
  -2   8   1   56.79   15.90
  -2   8   1   -1.50   12.30
   2   8  -1   19.10   10.90
  -2   8   1   24.20   12.50
   2   8  -1   21.70    8.40
   1  -8  -1   69.19   16.70
  -1  -8   1   72.19   15.70
   1  -8  -1   57.29   17.90
  -1  -8   1   61.29   17.10
   1  -8  -1  101.79   18.80
   1  -8  -1   53.69   15.40
  -1   8   1   61.19   17.10
   1   8  -1   56.09   16.60
   1   8  -1   74.29   17.10
   1   8  -1   71.49   15.60
  -1   8   1   68.39   18.00
  -1   8   1   50.79   18.20
   1   8  -1   88.09   14.40
   1   8  -1   65.09   14.90
  -1   8   1   93.29   18.40
   0  -8   1  151.48   33.50
   0  -8   1  165.28   32.30
   0  -8   1  177.88   34.70
   0  -8  -1  177.08   31.40
   0  -8   1  205.08   31.50
   0  -8  -1  172.08   34.40
   0  -8  -1  152.98   31.50
   0   8   1  170.18   34.80
   0   8  -1  153.58   33.50
   0   8  -1  158.18   34.50
   0   8   1  180.88   33.40
   0   8   1  189.18   36.70
   0   8   1  158.58   33.80
   0   8  -1  160.18   33.00
   1  -8   1   27.90   11.50
   1  -8   1   34.60   12.60
   1  -8   1   34.80   13.70
  -1  -8  -1   49.80   11.70
   1  -8   1   26.90   12.60
  -1   8  -1   52.49   12.60
   1   8   1   48.90   14.50
   1   8   1   37.50    9.60
  -1   8  -1   45.10    9.30
   1   8   1   39.50   11.90
   1   8   1   34.10   13.10
  -1   8  -1   47.30   15.40
  -1   8  -1   33.60   13.00
   1   8   1   55.69   10.60
   1   8   1   41.30    9.90
   2  -8   1  126.79   29.10
  -2  -8  -1  124.89   26.30
   2  -8   1  168.48   26.40
   2  -8   1  144.69   28.10
   2  -8   1  160.28   31.20
   2  -8   1  119.79   28.90
   2   8   1  148.49   28.60
  -2   8  -1  119.39   26.30
   2   8   1  135.19   29.60
   2   8   1  118.89   26.90
   2   8   1  158.28   27.80
  -2   8  -1  143.89   30.70
   3  -8   1  250.87   56.89
   3  -8   1  324.87   57.89
   3  -8   1  342.17   55.89
   3  -8   1  322.37   57.09
   3  -8   1  335.97   54.09
   3   8   1  258.57   54.89
  -3   8  -1  355.76   60.89
   3   8   1  260.87   54.99
   3   8   1  280.97   53.49
  -3   8  -1  279.47   54.19
   3   8   1  267.97   53.69
   3   8   1  268.67   55.69
   4  -8   1  158.78   34.90
   4  -8   1  168.58   33.70
   4  -8   1  181.98   35.50
   4  -8   1  138.39   34.30
   4  -8   1  146.49   31.70
   4   8   1  168.78   32.30
   4   8   1  154.68   32.10
   4   8   1  155.38   33.20
   4   8   1  178.98   30.90
   4   8   1  148.39   33.00
  -4   8  -1  167.98   35.70
   4   8   1  145.39   32.40
  -4   8  -1  154.98   32.60
   5  -8   1  347.87   69.49
   5  -8   1  362.16   70.69
   5  -8   1  414.76   71.49
   5  -8   1  412.56   68.59
   5  -8   1  317.07   70.69
   5   8   1  378.26   67.69
  -5   8  -1  448.36   72.49
   5   8   1  297.97   67.89
  -5   8  -1  381.26   71.19
  -5   8  -1  365.86   69.09
   5   8   1  343.37   69.69
   6  -8   1   94.19   25.20
   6  -8   1   83.49   21.80
   6  -8   1  100.29   24.40
   6  -8   1  110.39   25.30
   6  -8   1  101.09   23.50
  -6   8  -1   93.59   23.90
   6   8   1   75.59   19.90
   6   8   1   90.79   23.30
  -6   8  -1   55.59   25.30
   6   8   1   88.39   20.90
   7  -8   1   -7.70   12.50
   7  -8   1    4.40   13.00
  -7  -8  -1   15.80    9.40
   7  -8   1  -14.20   12.20
   7  -8   1    8.30   15.40
   7  -8   1   15.40   14.10
   7   8   1   17.10   11.90
  -7   8  -1    1.90   15.40
  -7   8  -1    1.60   12.20
   7   8   1   29.20    9.70
   7   8   1   15.20   14.10
  -7   8  -1   -6.50   13.50
   8  -8   1  234.18   46.30
   8  -8   1  219.28   46.70
   8  -8   1  253.97   49.00
  -8  -8  -1  214.38   43.60
   8  -8   1  211.88   47.00
   8  -8   1  243.88   48.80
   8   8   1  263.87   48.10
   8   8   1  222.08   45.40
  -8   8  -1  286.97   47.90
  -8   8  -1  179.08   45.70
   8   8   1  196.48   42.90
  -8   8  -1  280.37   49.30
  -9  -8  -1  123.69   31.00
   9  -8   1  154.08   34.90
   9  -8   1  161.58   36.00
   9  -8   1  187.98   37.00
   9  -8   1  133.19   34.30
   9  -8   1  185.58   37.80
  -9   8  -1  134.59   38.40
   9   8   1  165.08   33.70
  -9   8  -1  178.78   37.60
   9   8   1  131.49   35.00
  10  -8   1   99.49   25.80
  10  -8   1   79.39   24.80
  10  -8   1  145.19   30.20
 -10  -8  -1   58.59   21.40
  10  -8   1   96.59   29.50
  10  -8   1  109.79   26.70
 -10   8  -1   67.79   23.70
 -10   8  -1   95.99   23.90
 -10   8  -1   63.29   29.10
  10   8   1   77.79   23.30
  11  -8   1   41.70   20.80
  11  -8   1   20.40   24.00
 -11  -8  -1   47.00   17.40
  11  -8   1   75.29   22.90
  11  -8   1   31.00   23.90
  11  -8   1   17.00   20.40
 -11   8  -1   71.79   25.00
 -11   8  -1   56.39   18.80
  11   8   1   39.30   22.10
 -11   8  -1   61.79   31.00
  12  -8   1  109.39   28.60
  12  -8   1   67.99   30.10
  12  -8   1   99.69   28.20
 -12  -8  -1   82.19   23.00
  12  -8   1   13.80   30.10
 -12   8  -1  107.89   28.00
 -12   8  -1   83.99   29.40
 -12   8  -1   99.79   24.90
  12   8   1   91.29   28.40
  13  -8   1   -1.00   17.40
 -13  -8  -1    0.30   15.20
  13  -8   1  -11.50   21.80
  13  -8   1   26.00   19.60
  13  -8   1  -14.30   15.50
 -13   8  -1   -5.20   12.70
  13   8   1   18.70   20.60
 -13   8  -1   10.30   18.30
  14  -8   1  -10.80   18.10
  14  -8   1   10.90   24.90
  14  -8   1   39.30   21.20
 -14  -8  -1    6.00   15.50
  14  -8   1   12.40   17.10
  14  -8   1   -0.60   19.00
 -14   8  -1  -19.00   15.90
  14   8   1   -4.40   20.40
 -14   8  -1    1.40   20.50
  14   8   1  -17.50   15.30
 -14   8  -1  -15.40   11.40
  15  -8   1    6.80   21.10
  15  -8   1   -3.80   17.00
  15  -8   1   47.50   27.40
  15  -8   1    7.60   19.60
  15  -8   1   15.40   17.70
 -15  -8  -1   27.80   17.00
 -15   8  -1   40.70   38.00
  15   8   1   14.70   18.00
  15   8   1   13.50   21.50
 -15   8  -1   23.70   14.20
 -16  -8  -1   -0.30   16.00
  16  -8   1    3.90   21.40
  16  -8   1  -10.30   18.40
  16  -8   1   13.20   18.80
  16  -8   1   15.70   25.80
 -16   8  -1   22.70   25.30
 -16   8  -1  -14.00   17.90
  16   8   1  -18.50   15.30
  16   8   1   14.90   24.70
  17  -8   1   -6.00   24.70
  17  -8   1   -0.20   16.70
  17  -8   1   52.79   36.50
 -17  -8  -1    5.30   16.10
  17   8   1   -5.90   17.80
 -17   8  -1  -14.90   18.40
  17   8   1  -12.80   16.60
  17   8   1    9.80   25.20
  17  -9  -1    9.60   30.40
  17  -9  -1   53.69   25.50
 -17  -9   1    6.90    7.60
  17   9  -1   -5.80   15.40
  17   9  -1  -30.60   22.70
 -17   9   1  -46.50   15.90
 -16  -9   1    7.20   11.90
  16  -9  -1   13.20   26.10
  16  -9  -1   19.20   20.40
  16  -9  -1   33.40   25.30
  16   9  -1    0.30   29.70
 -16   9   1   -4.50    7.40
  16   9  -1   -4.90   16.40
 -16   9   1    8.60   18.80
 -16   9   1    6.00   22.30
  16   9  -1   11.50   23.70
 -15  -9   1   12.80   14.60
  15  -9  -1  -21.50   16.10
  15  -9  -1   -9.00   22.80
  15  -9  -1  -33.70   14.60
  15  -9  -1   21.80   23.70
  15   9  -1  -13.10   13.60
 -15   9   1   58.19   26.30
  15   9  -1   20.40   21.90
 -15   9   1   -0.60   13.80
  15   9  -1    9.90   23.90
  14  -9  -1  -17.40   17.90
  14  -9  -1   11.10   25.50
  14  -9  -1    1.40   26.70
 -14  -9   1   -9.20   13.40
  14  -9  -1   22.60   19.40
 -14   9   1    4.80   19.50
 -14   9   1   21.70   14.90
  14   9  -1   45.60   23.00
 -14   9   1   29.90   18.30
  14   9  -1    0.40   14.30
  13  -9  -1   16.90   18.50
 -13  -9   1  -11.30   12.30
  13  -9  -1    2.00   16.20
  13  -9  -1   32.00   20.80
  13  -9  -1   34.60   25.80
  13   9  -1   31.20   21.00
 -13   9   1   -2.40   20.30
 -13   9   1  -17.10   12.90
  13   9  -1   -1.40   13.70
 -13   9   1   -7.60   16.70
  12  -9  -1   30.00   26.60
  12  -9  -1   52.59   23.10
  12  -9  -1   57.49   23.90
  12  -9  -1   47.50   24.50
 -12  -9   1   65.99   17.90
  12   9  -1   76.49   26.70
 -12   9   1   78.69   29.90
 -12   9   1   69.69   21.00
 -12   9   1   17.20   21.00
  12   9  -1   67.99   19.40
  11  -9  -1    4.10   22.70
  11  -9  -1   35.50   19.60
 -11  -9   1   22.70   13.30
  11  -9  -1   31.20   19.90
  11   9  -1   17.10   19.90
 -11   9   1   30.80   19.40
  11   9  -1   34.30   14.90
 -11   9   1   41.40   17.00
 -11   9   1   21.10   22.30
  10  -9  -1  118.29   30.30
  10  -9  -1   89.99   30.30
  10  -9  -1  108.19   27.20
 -10  -9   1   55.19   20.30
  10  -9  -1   82.89   25.80
  10   9  -1  109.39   29.20
 -10   9   1  118.89   26.60
 -10   9   1  108.09   31.50
 -10   9   1  113.29   27.70
   9  -9  -1   88.69   22.50
  -9  -9   1   57.49   14.70
   9  -9  -1   49.90   22.50
   9  -9  -1   42.70   23.30
   9  -9  -1   30.00   20.20
  -9   9   1   37.60   30.30
  -9   9   1   82.79   20.50
  -9   9   1   48.20   20.70
   9   9  -1   70.29   21.90
   8  -9  -1  101.39   22.90
   8  -9  -1   34.00   19.90
   8  -9  -1   20.60   17.20
   8  -9  -1   77.69   23.90
  -8   9   1   75.89   20.80
  -8   9   1   50.89   21.40
   8   9  -1   48.80   14.30
  -8   9   1   63.39   19.90
   8   9  -1   32.40   19.00
   7  -9  -1  177.28   41.70
   7  -9  -1  205.58   41.40
   7  -9  -1  195.18   39.00
   7  -9  -1  208.88   41.50
  -7   9   1  258.97   44.20
   7   9  -1  185.48   39.60
  -7   9   1  181.08   40.10
   7   9  -1  167.88   37.40
   7   9  -1  178.98   36.30
   6  -9  -1  221.88   43.30
   6  -9  -1  196.88   38.00
   6  -9  -1  155.78   34.20
   6  -9  -1  185.08   37.80
   6   9  -1  136.19   31.40
  -6   9   1  234.78   37.90
   6   9  -1  156.88   35.20
   6   9  -1  169.08   34.40
  -6   9   1  180.88   36.80
   5  -9  -1   49.80   18.20
   5  -9  -1   33.50   13.40
   5  -9  -1   18.30   15.90
   5  -9  -1   47.00   17.00
   5   9  -1   44.70   15.30
  -5   9   1   74.89   19.20
   5   9  -1   44.10   14.20
   5   9  -1   30.10   10.30
  -5   9   1   44.70   16.80
   5   9  -1   24.80   10.50
   4  -9  -1   37.10   17.50
   4  -9  -1   26.50   15.90
   4  -9  -1   45.80   16.90
   4  -9  -1   17.80   14.30
   4  -9  -1   31.10   12.30
  -4   9   1   20.30   15.90
  -4   9   1   32.00   16.30
  -4   9   1   37.90   16.30
   4   9  -1   25.80   10.80
   4   9  -1   29.40   13.70
   4   9  -1   32.30    9.60
   4   9  -1   39.00   11.70
   3  -9  -1  232.68   44.70
   3  -9  -1  385.96   52.79
   3  -9  -1  258.07   45.20
   3  -9  -1  191.38   43.80
   3  -9  -1  214.18   40.90
   3   9  -1  192.88   42.90
  -3   9   1  260.87   48.00
   3   9  -1  177.18   42.90
  -3   9   1  235.48   44.60
  -3   9   1  262.57   46.90
   3   9  -1  218.78   43.10
   3   9  -1  196.68   40.70
  -2  -9   1  152.98   33.60
   2  -9  -1  167.78   36.00
   2  -9  -1  234.98   37.40
   2  -9  -1  238.68   38.30
  -2  -9   1  197.78   37.10
   2  -9  -1  189.98   38.70
   2   9  -1  144.69   34.40
  -2   9   1  177.78   36.90
   2   9  -1  170.08   35.80
  -2   9   1  186.48   38.10
  -2   9   1  197.48   37.60
  -2   9   1  213.88   39.60
   2   9  -1  156.48   35.60
   1  -9  -1 2060.19  318.77
   1  -9  -1 1616.54  319.67
   1  -9  -1 1767.12  320.27
   1  -9  -1 2024.80  319.77
  -1  -9   1 1936.61  318.77
  -1  -9   1 1873.91  319.67
   1   9  -1 1747.73  319.57
   1   9  -1 1570.64  318.67
  -1   9   1 1752.92  320.07
  -1   9   1 1657.33  319.37
  -1   9   1 1514.95  318.97
   1   9  -1 1715.73  319.27
  -1   9   1 1900.51  320.87
   1   9  -1 1828.12  318.17
   0  -9   1 1200.18  206.98
   0  -9   1 1180.28  205.68
   0  -9  -1 1305.37  207.38
   0  -9   1 1056.59  207.58
   0   9  -1 1171.88  206.98
   0   9  -1 1112.59  206.38
   0   9   1 1108.29  207.08
   0   9   1 1097.59  207.78
   0   9  -1 1113.79  207.78
   1  -9   1  663.93  117.99
  -1  -9  -1  665.93  115.99
   1  -9   1  718.73  116.99
   1  -9   1  647.24  116.19
   1   9   1  635.64  116.19
   1   9   1  642.04  117.39
  -1   9  -1  587.64  116.39
   1   9   1  659.13  118.49
   1   9   1  573.54  114.79
  -1   9  -1  609.04  116.89
  -1   9  -1  721.43  118.29
   1   9   1  648.64  115.39
   2  -9   1  377.06   72.69
   2  -9   1  364.16   72.29
  -2  -9  -1  350.26   70.19
   2  -9   1  395.36   71.79
   2  -9   1  397.06   76.09
  -2   9  -1  463.45   74.59
   2   9   1  438.36   72.69
   2   9   1  345.77   70.49
   2   9   1  439.86   73.89
   2   9   1  372.66   70.99
  -2   9  -1  394.06   70.09
   3  -9   1   51.99   17.50
   3  -9   1   35.40   11.10
   3  -9   1   29.30   13.40
   3  -9   1   12.70   13.90
   3  -9   1    9.70   15.60
   3   9   1   -4.50   11.80
   3   9   1   35.40   13.30
  -3   9  -1   34.80   16.10
  -3   9  -1   33.90   11.20
   3   9   1   24.80   12.50
   3   9   1   32.40   14.60
   4  -9   1   70.29   24.20
   4  -9   1   92.59   21.10
   4  -9   1  113.59   25.60
   4  -9   1   95.19   22.90
   4  -9   1  126.19   25.70
   4   9   1  143.89   24.60
   4   9   1  102.79   21.20
   4   9   1   88.59   22.70
   4   9   1  111.29   20.00
   4   9   1   81.59   21.00
  -4   9  -1   49.30   23.00
   4   9   1   92.09   20.20
  -4   9  -1   76.39   21.40
   5  -9   1  329.67   58.89
   5  -9   1  271.17   57.79
   5  -9   1  300.97   54.49
   5  -9   1  283.87   56.59
   5  -9   1  299.47   57.69
   5   9   1  260.27   55.19
   5   9   1  281.07   53.99
  -5   9  -1  315.77   58.39
   5   9   1  274.27   56.19
  -5   9  -1  298.37   58.29
  -5   9  -1  317.27   55.59
   5   9   1  268.17   53.59
   6  -9   1  221.38   45.10
   6  -9   1  226.48   45.00
   6  -9   1  209.98   45.70
   6  -9   1  189.78   43.00
   6  -9   1  236.08   47.00
   6   9   1  185.48   43.50
   6   9   1  216.68   42.80
   6   9   1  203.78   42.60
  -6   9  -1  337.17   53.09
  -6   9  -1  264.87   49.50
   7  -9   1  369.96   74.69
   7  -9   1  347.77   73.29
   7  -9   1  381.26   74.49
   7  -9   1  388.16   72.39
   7  -9   1  411.46   74.99
   7   9   1  372.66   71.39
  -7   9  -1  424.36   73.29
   7   9   1  391.26   71.19
  -7   9  -1  439.76   74.99
   7   9   1  349.37   73.29
  -7   9  -1  348.07   75.49
   8  -9   1   31.50   18.70
   8  -9   1   23.40   16.60
   8  -9   1    9.10   14.20
   8  -9   1   19.80   14.50
   8  -9   1   29.20   17.00
  -8   9  -1   19.70   15.50
  -8   9  -1    5.50   14.10
   8   9   1    5.30   15.70
   8   9   1   30.70   13.50
   8   9   1    4.70   10.10
  -8   9  -1    8.40   17.10
   9  -9   1   52.99   20.70
   9  -9   1   19.50   18.00
  -9  -9  -1   29.00   13.40
   9  -9   1   56.29   21.60
   9  -9   1   12.90   17.40
   9  -9   1   30.80   21.30
  -9   9  -1   55.59   24.90
   9   9   1   40.80   19.60
   9   9   1   50.99   13.20
   9   9   1   44.40   16.10
  -9   9  -1   42.30   20.50
  10  -9   1  354.46   63.39
  10  -9   1  273.27   60.49
  10  -9   1  259.67   61.89
  10  -9   1  276.37   60.59
  10  -9   1  340.27   61.49
 -10  -9  -1  261.87   56.59
 -10   9  -1  306.37   59.49
  10   9   1  318.27   59.39
 -10   9  -1  277.17   62.99
  10   9   1  300.07   62.89
 -10   9  -1  382.46   72.79
  11  -9   1   76.19   25.50
  11  -9   1   92.59   24.60
  11  -9   1   63.19   23.10
 -11  -9  -1   22.50   17.00
  11  -9   1   54.89   26.30
 -11   9  -1   74.09   21.40
 -11   9  -1   70.69   25.60
 -11   9  -1   82.69   26.70
  11   9   1   25.90   23.90
  12  -9   1   30.00   20.20
  12  -9   1   17.70   20.70
  12  -9   1  -26.00   19.80
  12  -9   1   31.70   20.20
 -12  -9  -1   16.60   15.10
 -12   9  -1   30.40   16.40
 -12   9  -1   27.60   18.00
  12   9   1   37.10   21.90
  13  -9   1   54.79   25.90
  13  -9   1   52.99   23.40
 -13  -9  -1   52.59   20.30
  13  -9   1   41.60   28.90
  13  -9   1  137.49   29.20
 -13   9  -1   81.09   22.30
  13   9   1   42.60   25.50
 -13   9  -1   54.59   24.60
 -13   9  -1   98.29   30.30
  14  -9   1   21.40   20.60
  14  -9   1  -22.20   20.90
 -14  -9  -1   35.40   16.40
  14  -9   1   -3.00   20.40
  14  -9   1  -18.30   17.00
  14  -9   1    9.80   19.10
  14   9   1   33.40   22.60
 -14   9  -1   20.30   15.40
  14   9   1   27.30   18.50
 -14   9  -1    0.60   18.60
  15  -9   1   -7.70   22.70
  15  -9   1  -12.10   16.40
  15  -9   1  -24.30   18.20
  15  -9   1   -6.40   16.10
 -15  -9  -1   35.00   16.10
  15  -9   1   -6.40   18.70
 -15   9  -1    1.80   20.90
 -15   9  -1  -19.50   18.40
 -15   9  -1    4.60   13.80
  15   9   1   -1.70   19.70
  15   9   1   14.20   17.10
  16  -9   1   17.60   29.80
  16  -9   1    7.30   19.20
 -16  -9  -1   -7.60   20.50
  16  -9   1   31.40   25.50
  16  -9   1   -6.70   19.00
 -16   9  -1  -15.40    8.10
 -16   9  -1    1.10   20.30
 -16   9  -1    7.80   23.30
  16   9   1    7.20   18.80
  16   9   1   40.10   32.40
  17  -9   1   55.89   30.20
 -17  -9  -1  -25.10    9.00
  17  -9   1    6.20   19.30
  17  -9   1   55.59   27.50
  17   9   1  -26.50   16.70
  17   9   1    4.40   18.30
 -17   9  -1   -6.30   27.10
  17   9   1   32.00   28.50
 -17 -10   1   16.80    7.30
  17 -10  -1   73.49   28.90
  17  10  -1    0.60   16.40
 -17  10   1  -17.00   19.10
 -16 -10   1    6.80    6.10
  16 -10  -1  -14.70   17.10
  16 -10  -1  -23.40   19.30
  16  10  -1   14.80   15.70
 -16  10   1   -4.50   10.40
 -16  10   1  -22.50   19.50
 -16  10   1   29.80   42.70
 -15 -10   1    7.40   11.60
  15 -10  -1   14.40   21.90
  15 -10  -1   -7.10   15.50
  15 -10  -1    3.20   25.80
  15 -10  -1    5.70   19.20
 -15  10   1   22.20   15.60
  15  10  -1  -43.50   17.80
 -15  10   1  -17.10   18.80
 -15  10   1   27.10   24.50
  15  10  -1    6.70   14.70
  15  10  -1  -23.70   20.50
  14 -10  -1  -14.40   23.80
  14 -10  -1   53.39   26.40
 -14 -10   1    9.80   12.90
  14 -10  -1  -12.60   23.70
  14 -10  -1   23.70   18.90
  14 -10  -1  -23.10   21.60
  14  10  -1   31.20   23.60
 -14  10   1   25.30   15.20
  14  10  -1    9.70   15.50
 -14  10   1   98.49   28.80
  13 -10  -1    0.20   22.00
  13 -10  -1   -7.80   15.90
 -13 -10   1   -5.20   11.80
  13 -10  -1   -6.30   22.90
  13 -10  -1   17.50   19.10
 -13  10   1   10.60   16.70
 -13  10   1   25.40   24.20
  13  10  -1    1.30   14.30
  13  10  -1   32.80   20.50
 -13  10   1   15.50   15.80
  12 -10  -1   13.80   20.30
  12 -10  -1   10.80   19.10
  12 -10  -1   10.60   19.70
 -12 -10   1   29.70   13.10
  12 -10  -1   -1.30   23.90
  12  10  -1   53.19   22.50
 -12  10   1   19.40   18.90
  12  10  -1   23.70   14.30
 -12  10   1   30.80   17.30
  11 -10  -1  305.57   50.69
  11 -10  -1  241.68   53.89
  11 -10  -1  265.57   46.30
  11 -10  -1  209.28   50.79
 -11 -10   1  175.38   39.20
 -11  10   1  164.78   44.40
  11  10  -1  162.68   43.90
  11  10  -1  207.28   45.80
 -11  10   1  211.08   43.80
 -11  10   1  162.68   46.90
  10 -10  -1  -10.60   20.20
  10 -10  -1    0.40   16.50
  10 -10  -1   -9.80   15.50
  10 -10  -1   13.50   16.80
 -10  10   1  -25.50   16.80
 -10  10   1   38.70   20.20
 -10  10   1    9.10   14.60
  10  10  -1  -15.70   16.50
   9 -10  -1    6.10   15.40
   9 -10  -1   15.20   16.50
   9 -10  -1    1.00   16.10
   9 -10  -1   18.70   19.60
   9  10  -1   31.20   17.80
  -9  10   1   -0.10   14.20
  -9  10   1   17.80   18.10
   9  10  -1    3.50    9.50
  -9  10   1    0.80   18.60
   8 -10  -1   63.69   20.80
   8 -10  -1   15.00   20.30
   8 -10  -1   19.30   17.00
   8 -10  -1   64.19   20.60
   8  10  -1   37.60   14.40
  -8  10   1   84.39   20.50
  -8  10   1   40.50   20.10
   8  10  -1   45.00   18.90
   7 -10  -1  147.19   32.50
   7 -10  -1  139.39   34.60
   7 -10  -1  148.99   36.30
   7 -10  -1  153.18   34.80
  -7  10   1  201.68   36.90
  -7  10   1  165.68   35.50
   7  10  -1  162.98   32.10
   7  10  -1  118.99   32.80
   6 -10  -1   81.99   16.40
   6 -10  -1   56.09   19.90
   6 -10  -1   61.79   26.00
   6 -10  -1   59.49   18.70
   6  10  -1   43.40   15.30
  -6  10   1   42.80   17.80
  -6  10   1   45.80   18.80
   6  10  -1   35.00   16.50
   6  10  -1   40.30   11.50
   5 -10  -1  230.68   44.60
   5 -10  -1  216.28   42.80
   5 -10  -1  263.17   45.40
   5 -10  -1  230.18   44.60
   5 -10  -1  164.98   40.50
  -5  10   1  215.28   44.90
   5  10  -1  220.48   42.30
  -5  10   1  235.08   44.20
   5  10  -1  181.38   39.70
   5  10  -1  192.58   39.70
   5  10  -1  246.88   42.60
   4 -10  -1   23.10   13.90
   4 -10  -1   16.00   14.80
   4 -10  -1   10.60   14.80
   4 -10  -1   22.80   16.60
  -4  10   1   23.80   16.30
  -4  10   1   63.99   18.20
  -4  10   1   25.10   15.60
   4  10  -1   65.99   19.30
   4  10  -1   34.40    9.10
   4  10  -1   24.50   11.40
   4  10  -1   27.10   13.10
   4  10  -1   27.70   11.20
   3 -10  -1  448.86   67.99
   3 -10  -1  313.47   58.49
   3 -10  -1  320.57   61.19
   3 -10  -1  383.56   63.39
   3 -10  -1  328.77   62.59
  -3  10   1  390.16   64.59
   3  10  -1  316.47   58.89
  -3  10   1  300.47   63.19
   3  10  -1  363.06   60.99
   3  10  -1  298.57   60.59
   3  10  -1  247.68   60.19
  -3  10   1  274.17   62.39
   2 -10  -1  298.17   56.09
   2 -10  -1  272.77   53.79
   2 -10  -1  267.07   55.99
  -2 -10   1  274.97   51.99
  -2 -10   1  270.57   54.99
   2 -10  -1  293.47   55.59
   2  10  -1  284.67   51.89
   2  10  -1  282.17   54.69
  -2  10   1  395.16   64.19
   2  10  -1  267.77   54.99
   2  10  -1  289.07   52.89
  -2  10   1  226.28   55.19
  -2  10   1  415.46   60.89
  -2  10   1  270.77   55.49
  -1 -10   1   19.10   13.80
   1 -10  -1   34.70   13.50
   1 -10  -1   24.40   15.00
   1 -10  -1   39.80   15.20
  -1 -10   1   32.80   12.30
   1  10  -1   18.60   12.40
   1  10  -1   51.29   10.70
  -1  10   1   17.50   14.40
   1  10  -1   14.80   14.10
  -1  10   1    9.30   13.40
  -1  10   1   44.40   21.20
   1  10  -1   12.50   14.00
  -1  10   1   25.60   15.80
   1  10  -1   47.50   12.00
   0 -10   1  271.57   50.69
   0 -10   1  287.27   52.19
   0 -10  -1  321.77   51.79
   0  10   1  273.77   52.09
   0  10   1  213.18   50.69
   0  10   1  299.37   54.89
   0  10  -1  285.87   47.20
   0  10  -1  234.38   50.59
   0  10  -1  226.08   49.80
   0  10  -1  273.47   52.89
   0  10   1  196.78   50.39
   1 -10   1  405.76   67.19
  -1 -10  -1  452.05   66.09
   1 -10   1  379.86   66.19
   1 -10   1  380.16   68.89
   1  10   1  369.86   68.89
  -1  10  -1  347.77   67.09
  -1  10  -1  331.07   66.19
   1  10   1  317.87   63.79
   1  10   1  350.96   65.19
   1  10   1  311.97   65.99
   1  10   1  313.47   67.79
  -1  10  -1  331.47   68.79
   2 -10   1   42.90   15.30
   2 -10   1   29.30   13.00
  -2 -10  -1   23.40   10.20
   2 -10   1   19.00   16.00
   2 -10   1   25.70   14.30
   2  10   1   47.30   14.50
   2  10   1   27.00   12.20
  -2  10  -1   52.69   16.20
   2  10   1    9.00   14.90
  -2  10  -1   18.80    8.90
   2  10   1   20.60   10.30
   3 -10   1  148.89   30.10
   3 -10   1  179.98   34.60
   3 -10   1  145.79   33.90
   3 -10   1  188.78   33.40
   3 -10   1  176.98   28.40
   3  10   1  162.88   32.40
   3  10   1   98.69   28.70
  -3  10  -1  138.79   28.30
   3  10   1  154.08   30.20
   3  10   1  117.99   28.40
  -3  10  -1  101.69   31.40
   4 -10   1  401.26   66.99
   4 -10   1  306.97   69.89
   4 -10   1  386.06   68.89
   4 -10   1  380.06   70.09
   4 -10   1  414.56   71.49
  -4  10  -1  370.26   67.39
   4  10   1  355.96   66.59
   4  10   1  360.76   66.69
   4  10   1  365.86   73.69
   4  10   1  334.97   66.39
   4  10   1  350.36   67.79
   4  10   1  320.27   67.99
  -4  10  -1  454.85   75.29
   5 -10   1  111.19   27.10
   5 -10   1   89.79   24.70
   5 -10   1  103.89   25.70
   5 -10   1  107.89   21.20
   5 -10   1   95.89   23.30
  -5  10  -1  105.79   31.40
   5  10   1   67.99   22.20
   5  10   1   91.49   20.60
   5  10   1  101.89   20.40
  -5  10  -1   86.59   21.50
   5  10   1   82.79   19.80
   5  10   1   84.99   18.60
   5  10   1  111.09   23.40
   6 -10   1   -0.20   10.40
   6 -10   1  -19.10   11.60
   6 -10   1   -0.30   12.00
   6 -10   1    3.30   12.60
   6 -10   1   -7.10   13.60
  -6  10  -1    0.20   12.40
  -6  10  -1   -0.60   23.20
   6  10   1   -9.20   11.40
   6  10   1    0.30    8.70
   6  10   1    0.60   10.00
   6  10   1    3.60    9.70
  -6  10  -1   21.40   14.80
   6  10   1   11.40   12.50
   7 -10   1  -13.60   11.40
   7 -10   1   17.30   14.20
   7 -10   1   15.20   12.90
   7 -10   1   -2.70   15.30
   7 -10   1   -5.10   12.30
   7  10   1   -7.60   13.10
  -7  10  -1   -3.30   11.30
  -7  10  -1    0.90   15.60
   7  10   1    9.60    7.80
   7  10   1   -5.20    9.10
  -7  10  -1    3.20   13.50
   7  10   1   -3.70   10.20
   8 -10   1  174.88   39.70
   8 -10   1  147.69   40.00
   8 -10   1  139.89   36.90
   8 -10   1  141.09   37.80
   8 -10   1  173.98   39.10
   8  10   1  154.88   38.30
  -8  10  -1  273.07   49.50
  -8  10  -1  205.38   39.40
   8  10   1  225.48   37.20
  -8  10  -1  192.18   40.70
   8  10   1  171.18   35.60
   9 -10   1  103.79   29.30
   9 -10   1   58.39   24.60
   9 -10   1  115.49   27.60
   9 -10   1  118.79   27.70
   9 -10   1   78.89   27.40
  -9  10  -1  119.29   30.50
   9  10   1   95.59   27.20
   9  10   1   72.69   23.00
   9  10   1   81.39   21.30
  -9  10  -1  112.49   25.90
  -9  10  -1  138.09   31.10
  10 -10   1  112.09   33.40
  10 -10   1   97.89   30.20
  10 -10   1  124.59   30.70
  10 -10   1  109.89   30.10
  10 -10   1   97.29   30.90
  10  10   1  111.59   24.50
 -10  10  -1  161.18   32.20
 -10  10  -1  131.39   32.90
  10  10   1  163.68   32.80
 -10  10  -1   68.29   29.80
  11 -10   1  104.89   37.30
  11 -10   1   49.40   22.80
 -11 -10  -1   16.20   16.10
  11 -10   1   69.59   29.10
  11 -10   1   81.09   25.20
 -11  10  -1   64.69   21.00
 -11  10  -1   89.39   26.40
 -11  10  -1   65.59   25.10
  11  10   1   34.00   22.40
 -12 -10  -1   22.20   13.50
  12 -10   1   11.90   18.80
  12 -10   1   27.40   21.10
  12 -10   1   41.60   24.90
  12 -10   1   28.00   19.80
 -12  10  -1  -12.40   13.20
 -12  10  -1  -19.30   17.00
  12  10   1   -7.60   18.80
 -13 -10  -1   14.10   14.00
  13 -10   1   48.50   22.10
  13 -10   1   31.80   19.10
  13 -10   1  -22.20   19.80
  13 -10   1   65.59   25.00
 -13  10  -1   37.40   17.60
 -13  10  -1   24.10   23.70
  13  10   1   -1.50   19.80
 -13  10  -1   53.39   20.90
 -14 -10  -1   19.20   14.20
  14 -10   1   17.60   19.80
  14 -10   1   42.20   22.70
  14 -10   1   24.50   19.70
  14 -10   1   -8.00   17.80
  14 -10   1   48.40   27.90
 -14  10  -1   -3.50   25.30
  14  10   1   -1.00   20.80
 -14  10  -1    4.60   14.90
  14  10   1    7.10   17.20
 -15 -10  -1   17.40   14.20
  15 -10   1   11.40   27.10
  15 -10   1  -10.30   17.60
  15 -10   1    4.50   19.90
  15 -10   1   13.60   19.60
  15 -10   1    2.60   19.70
  15  10   1  -11.20   14.40
 -15  10  -1    1.20   21.50
  15  10   1   49.60   25.00
 -15  10  -1   20.10   14.80
 -15  10  -1  -20.00   16.80
  16 -10   1   19.40   20.80
 -16 -10  -1   -5.20   12.20
  16 -10   1   37.90   26.90
  16 -10   1  -21.40   17.60
 -16  10  -1    3.00   11.30
 -16  10  -1   13.70   20.10
  16  10   1   -1.60   18.00
  16 -11  -1   -8.90   21.90
  16 -11  -1   33.30   21.00
  16 -11  -1   44.60   34.10
  16  11  -1   -6.20   14.80
 -16  11   1   45.40   16.30
  16  11  -1  -29.50   25.40
  15 -11  -1    6.50   20.90
  15 -11  -1   -5.70   17.70
  15 -11  -1    1.20   28.30
  15 -11  -1    2.00   19.00
  15  11  -1    3.90   20.40
  15  11  -1   15.60   23.70
  15  11  -1   -8.80   13.80
 -15  11   1    6.20   15.80
 -15  11   1   18.50   21.10
 -15  11   1   55.09   25.00
  14 -11  -1    2.30   21.10
  14 -11  -1    5.00   28.60
  14 -11  -1    2.70   19.00
  14 -11  -1   19.90   17.60
  14 -11  -1   36.80   26.60
  14  11  -1   -4.50   13.70
 -14  11   1    0.20   24.60
 -14  11   1   -5.30   14.50
  14  11  -1   27.40   21.90
 -14  11   1   18.50   18.80
  14  11  -1   86.39   25.70
  13 -11  -1   68.19   30.90
  13 -11  -1   41.00   22.30
  13 -11  -1   41.30   24.80
  13 -11  -1   47.00   22.00
  13 -11  -1   51.29   22.10
  13  11  -1   70.49   18.90
 -13  11   1   70.79   22.20
  13  11  -1   14.90   22.60
 -13  11   1   75.59   27.80
  12 -11  -1   18.20   18.60
  12 -11  -1   14.60   19.70
  12 -11  -1    2.60   23.20
  12 -11  -1   -2.00   19.20
 -12  11   1   54.29   29.00
  12  11  -1   18.00   13.80
 -12  11   1    7.20   18.20
  12  11  -1  -10.10   18.50
 -12  11   1   -7.30   14.40
  11 -11  -1   19.70   23.80
  11 -11  -1   88.69   31.90
  11 -11  -1  104.69   28.90
  11 -11  -1  122.59   29.40
  11 -11  -1   79.79   30.50
  11  11  -1   55.59   25.30
 -11  11   1   87.59   27.00
 -11  11   1   47.20   28.50
  11  11  -1   82.29   20.40
 -11  11   1  116.29   26.90
  10 -11  -1   38.10   21.80
  10 -11  -1   48.10   23.40
  10 -11  -1   32.80   24.50
  10 -11  -1   39.30   20.10
  10 -11  -1   56.59   20.50
 -10  11   1    9.80   18.10
 -10  11   1   57.79   27.30
  10  11  -1   53.09   14.60
  10  11  -1   62.09   22.60
 -10  11   1   77.59   23.20
   9 -11  -1   71.89   25.60
   9 -11  -1   69.99   24.40
   9 -11  -1   64.39   22.40
   9 -11  -1   78.99   27.30
   9 -11  -1  106.79   25.10
  -9  11   1   32.70   23.80
   9  11  -1   62.89   18.40
  -9  11   1   49.20   22.80
   9  11  -1   69.99   24.10
  -9  11   1   82.09   25.10
   8 -11  -1  188.28   41.50
   8 -11  -1  147.79   39.40
   8 -11  -1  210.78   42.50
   8 -11  -1  173.98   41.50
   8 -11  -1  135.29   37.30
  -8  11   1  203.38   42.50
  -8  11   1  199.58   42.80
   8  11  -1  214.98   37.90
   8  11  -1  168.38   39.00
   7 -11  -1    9.20   12.20
   7 -11  -1    5.10   16.30
   7 -11  -1    0.60   14.00
   7 -11  -1    5.60   14.10
   7 -11  -1    0.70   13.20
   7  11  -1   -2.00   12.90
  -7  11   1    7.00   14.80
  -7  11   1  -13.40   12.10
   7  11  -1   -7.80   15.90
   6 -11  -1  426.36   61.09
   6 -11  -1  241.18   51.59
   6 -11  -1  228.88   49.40
   6 -11  -1  275.97   53.49
   6 -11  -1  266.77   53.69
   6  11  -1  232.78   47.80
   6  11  -1  235.38   51.09
  -6  11   1  296.57   53.99
   6  11  -1  251.07   48.10
   6  11  -1  280.47   51.19
  -6  11   1  345.77   58.69
   5 -11  -1  305.07   50.39
   5 -11  -1  212.28   47.50
   5 -11  -1  211.58   46.30
   5 -11  -1  207.28   44.10
   5 -11  -1  292.77   49.60
   5  11  -1  231.48   46.60
  -5  11   1  249.58   49.70
   5  11  -1  216.88   44.00
   5  11  -1  236.48   44.00
   5  11  -1  199.08   45.30
  -5  11   1  320.67   52.19
   4 -11  -1  -11.60   12.30
   4 -11  -1   13.70   13.30
   4 -11  -1   -7.10   13.30
   4 -11  -1   -5.30   11.50
   4 -11  -1    6.10    8.40
   4  11  -1    8.00    6.50
  -4  11   1   -9.20   11.90
   4  11  -1    6.30   10.50
   4  11  -1   20.90   13.00
   4  11  -1   12.70   10.80
   4  11  -1   11.70    9.60
  -4  11   1   35.60   16.60
  -4  11   1   18.60   18.00
   3 -11  -1  454.75   80.49
   3 -11  -1  470.85   84.39
   3 -11  -1  519.85   85.59
   3 -11  -1  427.46   82.69
   3  11  -1  422.26   81.19
  -3  11   1  595.84   88.49
   3  11  -1  456.65   82.69
  -3  11   1  441.46   84.19
   3  11  -1  427.36   82.79
   3  11  -1  374.06   81.99
  -3  11   1  469.15   85.79
  -2 -11   1  200.98   41.90
  -2 -11   1  236.78   45.50
   2 -11  -1  250.77   45.60
   2 -11  -1  219.98   43.90
   2 -11  -1  228.48   46.10
   2 -11  -1  297.47   47.60
   2  11  -1  259.17   41.50
   2  11  -1  191.98   42.00
   2  11  -1  206.88   44.90
   2  11  -1  243.08   45.50
  -2  11   1  220.88   45.00
  -2  11   1  203.78   44.80
   2  11  -1  150.68   42.30
  -2  11   1  369.56   55.69
  -2  11   1  264.87   47.00
   2  11  -1  232.98   44.80
  -1 -11   1  520.85   81.39
   1 -11  -1  495.15   86.99
   1 -11  -1  498.85   80.89
   1 -11  -1  467.75   83.99
  -1 -11   1  446.16   83.09
   1  11  -1  412.86   80.39
  -1  11   1  427.26   84.29
   1  11  -1  441.16   83.09
  -1  11   1  357.26   81.69
  -1  11   1  408.16   82.29
  -1  11   1  470.85   83.89
   1  11  -1  409.06   81.19
   1  11  -1  412.96   82.39
   0 -11   1  267.67   51.79
   0 -11   1  262.67   50.59
   0 -11  -1  296.67   51.09
   0  11   1  246.98   51.59
   0  11  -1  282.07   52.29
   0  11  -1  265.67   50.79
   0  11   1  263.47   50.79
   0  11   1  272.97   53.59
   0  11   1  216.88   50.19
   0  11  -1  246.88   49.80
  -1 -11  -1  237.98   48.20
   1 -11   1  278.27   48.50
   1 -11   1  293.27   51.19
   1 -11   1  230.48   49.50
  -1  11  -1  227.98   49.80
  -1  11  -1  224.48   49.10
  -1  11  -1  243.78   50.29
   1  11   1  284.97   53.49
   1  11   1  363.56   53.89
   1  11   1  211.58   48.50
   1  11   1  236.08   50.69
   2 -11   1  156.68   27.00
   2 -11   1  155.98   28.20
  -2 -11  -1  132.59   25.30
   2 -11   1  121.99   28.20
   2 -11   1  180.68   31.60
   2  11   1   98.09   27.30
   2  11   1  139.29   26.40
  -2  11  -1  111.89   23.90
   2  11   1  179.28   33.50
   2  11   1  104.39   24.50
   2  11   1  112.19   24.10
   2  11   1  115.09   23.90
  -2  11  -1  122.49   30.20
   3 -11   1  286.97   55.39
   3 -11   1  252.97   49.10
   3 -11   1  265.47   51.69
   3 -11   1  247.78   50.49
   3  11   1  252.97   47.30
   3  11   1  219.88   47.40
   3  11   1  256.67   49.40
   3  11   1  281.87   50.99
  -3  11  -1  235.38   50.39
  -3  11  -1  239.08   46.70
   4 -11   1  260.77   55.49
   4 -11   1  243.78   56.59
   4 -11   1  320.67   58.69
   4 -11   1  349.57   57.49
   4 -11   1  326.77   53.39
   4  11   1  270.87   54.59
   4  11   1  298.07   56.39
  -4  11  -1  311.07   57.89
  -4  11  -1  246.18   53.59
   4  11   1  321.67   53.89
   4  11   1  284.67   54.79
   4  11   1  278.07   53.49
   4  11   1  261.47   52.89
   5 -11   1   27.60   11.00
   5 -11   1   31.20   15.10
   5 -11   1   42.60   16.70
   5 -11   1   30.20   14.70
   5 -11   1   12.80   12.60
   5  11   1   32.30   11.10
   5  11   1   16.90    9.60
  -5  11  -1    5.40   13.30
   5  11   1   17.70    9.60
   5  11   1   17.80   12.80
   5  11   1   16.60    8.70
  -5  11  -1   18.50   11.40
   5  11   1   35.20   14.60
   6 -11   1   86.89   27.40
   6 -11   1   93.99   28.00
   6 -11   1  137.19   29.90
   6 -11   1   88.59   26.30
   6 -11   1  101.89   24.30
  -6  11  -1  147.89   27.20
   6  11   1  117.19   23.40
   6  11   1  106.99   26.40
   6  11   1  107.99   25.90
  -6  11  -1  117.29   29.10
   6  11   1  113.69   24.20
   6  11   1   98.79   23.10
  -6  11  -1  180.18   33.20
   7 -11   1   91.99   26.50
   7 -11   1   85.09   28.00
   7 -11   1  129.89   30.20
   7 -11   1  114.09   28.60
   7 -11   1   93.89   24.60
  -7  11  -1   97.39   27.60
  -7  11  -1  148.49   26.90
   7  11   1  116.39   24.10
   7  11   1   87.69   26.00
   7  11   1   90.89   22.40
   7  11   1  124.99   26.10
  -7  11  -1  117.39   29.90
   8 -11   1   75.59   23.20
   8 -11   1   74.59   24.10
   8 -11   1   62.79   23.00
   8 -11   1   57.09   21.40
   8 -11   1   67.59   19.90
  -8  11  -1   25.60   19.50
   8  11   1   79.39   19.00
  -8  11  -1   51.19   22.50
   8  11   1   58.89   21.30
   8  11   1   56.79   18.30
   9 -11   1  180.78   35.80
   9 -11   1  154.88   36.00
   9 -11   1  140.89   33.50
   9 -11   1  139.29   36.50
   9 -11   1  209.98   37.80
  -9  11  -1  117.59   35.00
   9  11   1  138.09   30.60
   9  11   1  137.19   31.30
   9  11   1  120.39   34.10
  -9  11  -1  176.68   37.00
  -9  11  -1   83.39   35.80
  10 -11   1   69.09   23.10
  10 -11   1   57.29   24.30
  10 -11   1   71.99   26.70
  10 -11   1   86.59   25.30
  10 -11   1   54.29   23.00
  10  11   1   56.09   23.40
  10  11   1   59.29   20.50
 -10  11  -1   98.49   23.60
  10  11   1   42.40   16.80
 -10  11  -1   79.79   26.40
  11 -11   1  100.79   27.50
  11 -11   1   66.09   27.30
  11 -11   1   74.69   29.20
  11 -11   1   78.19   27.10
 -11  11  -1   67.59   25.70
 -11  11  -1  108.39   26.50
  11  11   1   64.39   27.00
  12 -11   1  -19.50   19.30
  12 -11   1   27.40   19.00
  12 -11   1   35.70   24.00
  12  11   1  -32.60   17.70
 -12  11  -1   -9.90   17.20
 -12  11  -1   -6.40   19.10
 -12  11  -1    5.80   15.10
  13 -11   1   22.10   19.70
  13 -11   1   -5.70   18.10
  13 -11   1   31.80   25.00
  13 -11   1    7.80   21.00
  13 -11   1   13.20   17.30
 -13  11  -1   -0.40   19.30
  13  11   1    0.20   21.30
 -13  11  -1   37.70   17.10
  14 -11   1   19.90   24.80
 -14 -11  -1  -28.60   10.90
  14 -11   1   13.50   19.70
  14 -11   1   35.30   21.00
  14 -11   1   -8.70   18.00
  14 -11   1  -23.00   15.50
 -14  11  -1    7.70   19.80
 -14  11  -1  -13.20   14.50
  14  11   1   23.00   22.90
  14  11   1  -26.30   14.10
 -14  11  -1   -9.00   22.60
  15 -11   1   -3.50   22.40
  15 -11   1  -30.20   22.00
  15 -11   1    7.40   22.30
  15 -11   1   -4.30   17.80
 -15 -11  -1   20.00   12.50
  15 -11   1   13.40   20.00
  15  11   1  -11.80   15.40
  15  11   1   19.70   21.40
 -15  11  -1   57.99   28.90
 -15  11  -1  -11.30   18.20
 -15  11  -1    3.10   14.20
  16 -11   1   48.10   26.50
  16 -11   1   -8.50   18.50
  16 -11   1   -8.80   18.90
  16 -11   1   56.39   29.00
 -16  11  -1   32.90   22.80
  16  11   1   22.60   17.40
 -16  11  -1   26.80   15.20
  16 -12  -1   19.00   26.50
  16 -12  -1   18.30   27.40
  16 -12  -1   42.40   21.20
 -16  12   1   12.30   21.80
  16  12  -1   16.90   16.30
  16  12  -1   16.60   21.80
 -16  12   1   -5.00   16.10
  15 -12  -1   -2.40   19.10
  15 -12  -1   -6.30   26.20
  15 -12  -1   35.60   23.90
 -15  12   1   39.50   26.90
  15  12  -1   19.90   23.20
 -15  12   1   51.99   18.60
  15  12  -1   11.50   20.30
 -15  12   1  -23.60   22.50
  15  12  -1   10.60   15.10
  14 -12  -1   56.59   31.40
  14 -12  -1   39.40   25.50
  14 -12  -1  117.49   29.30
  14 -12  -1  109.39   35.20
  14 -12  -1  103.99   31.00
 -14  12   1  102.59   26.70
  14  12  -1   62.69   22.20
 -14  12   1  119.29   35.40
  14  12  -1   68.79   30.50
 -14  12   1  103.59   31.80
  14  12  -1  120.39   30.90
  13 -12  -1  -14.10   16.40
  13 -12  -1   -9.00   15.80
  13 -12  -1   -1.10   19.40
  13 -12  -1   -4.80   23.70
  13 -12  -1   -9.70   18.40
 -13  12   1   41.50   18.40
  13  12  -1   33.90   13.50
  13  12  -1   -8.80   19.10
 -13  12   1    0.00   19.20
 -13  12   1   11.00   25.30
  12 -12  -1   21.50   24.10
  12 -12  -1   -7.30   16.20
  12 -12  -1   18.40   20.50
  12 -12  -1  -10.40   18.40
  12 -12  -1  -22.50   15.30
 -12  12   1   30.90   17.40
 -12  12   1   -0.20   17.90
  12  12  -1  -25.00   18.10
  11 -12  -1   44.60   29.00
  11 -12  -1   73.39   26.90
  11 -12  -1   45.50   26.80
  11 -12  -1  101.29   28.30
 -11  12   1  102.69   29.40
 -11  12   1  131.79   28.20
  11  12  -1   45.70   24.60
  10 -12  -1  109.49   28.10
  10 -12  -1   98.19   32.10
  10 -12  -1   62.29   25.50
  10 -12  -1   53.59   29.00
  10 -12  -1  128.89   31.50
  10  12  -1  122.59   29.10
  10  12  -1  117.39   23.80
 -10  12   1   69.29   27.40
 -10  12   1  110.49   30.30
   9 -12  -1   62.59   22.40
   9 -12  -1   52.09   22.40
   9 -12  -1   28.20   17.70
   9 -12  -1   50.49   24.90
   9 -12  -1   23.10   18.90
   9  12  -1   51.89   19.00
  -9  12   1   49.00   21.90
  -9  12   1   30.70   19.70
   9  12  -1   37.80   19.00
  -9  12   1   40.60   19.80
   8 -12  -1   45.30   21.80
   8 -12  -1   55.59   20.20
   8 -12  -1   43.00   22.30
   8 -12  -1   16.70   16.10
   8 -12  -1   35.10   33.60
  -8  12   1   52.59   21.70
  -8  12   1   36.40   20.10
   8  12  -1   32.50   15.60
   8  12  -1   19.50   18.00
   7 -12  -1    9.50   12.60
   7 -12  -1   14.20   16.10
   7 -12  -1   27.50   17.10
   7 -12  -1    1.50   17.80
   7 -12  -1   42.00   16.50
   7  12  -1   23.60   15.40
   7  12  -1   14.10   13.20
   7  12  -1   27.50    8.20
  -7  12   1   10.50   14.90
  -7  12   1   47.00   18.70
   6 -12  -1    0.30   15.90
   6 -12  -1   13.30   14.20
   6 -12  -1   13.10   14.10
   6 -12  -1    0.20   12.60
   6 -12  -1    5.20   10.50
  -6  12   1   11.60   15.20
   6  12  -1   13.70   12.20
  -6  12   1   21.80   15.10
   6  12  -1   14.30   10.20
   6  12  -1   13.10   13.70
   5 -12  -1   27.40   24.60
   5 -12  -1   29.10   14.80
   5 -12  -1   25.40   11.00
   5 -12  -1   57.69   17.40
   5 -12  -1   37.60   17.50
   5  12  -1   40.70   15.00
   5  12  -1   51.89   12.20
   5  12  -1    9.30   10.60
  -5  12   1   11.80   16.50
  -5  12   1   43.60   17.50
   5  12  -1   32.20   14.10
   4 -12  -1  418.46   75.69
   4 -12  -1  404.46   79.49
   4 -12  -1  470.15   80.99
   4 -12  -1  415.56   78.09
   4 -12  -1  471.25   79.39
  -4  12   1  369.06   79.69
   4  12  -1  390.76   77.49
   4  12  -1  386.26   77.29
  -4  12   1  459.65   81.19
   4  12  -1  375.26   75.79
   4  12  -1  441.16   77.49
   4  12  -1  445.66   79.39
  -4  12   1  467.25   80.19
   3 -12  -1  338.37   62.89
   3 -12  -1  353.46   64.49
   3 -12  -1  347.37   65.59
   3 -12  -1  368.26   64.79
   3  12  -1  326.97   63.29
  -3  12   1  352.56   65.49
   3  12  -1  262.17   61.99
   3  12  -1  344.67   62.99
  -3  12   1  407.46   66.99
  -3  12   1  338.47   64.79
   3  12  -1  301.47   61.99
  -2 -12   1  372.66   64.39
   2 -12  -1  381.36   67.99
   2 -12  -1  433.26   66.69
   2 -12  -1  408.56   69.39
   2 -12  -1  384.86   65.79
   2  12  -1  361.46   66.59
   2  12  -1  286.37   64.59
   2  12  -1  338.97   65.29
   2  12  -1  355.26   64.19
   2  12  -1  385.56   67.49
   2  12  -1  296.47   64.49
  -2  12   1  279.37   66.69
  -2  12   1  357.46   67.69
  -2  12   1  382.06   69.09
  -2  12   1  365.76   69.69
   1 -12  -1    9.60   13.90
   1 -12  -1   26.50   11.80
  -1 -12   1   37.70   12.00
  -1 -12   1    8.10   14.10
   1  12  -1   40.10   12.80
   1  12  -1   17.10   14.10
  -1  12   1   16.60   13.60
  -1  12   1   21.20   15.20
  -1  12   1   33.40   14.50
  -1  12   1   36.10   18.20
   1  12  -1   33.30   10.50
   1  12  -1   33.10   13.60
   0 -12   1   69.99   18.00
   0 -12   1   56.69   16.20
   0 -12  -1   53.09   15.80
   0  12   1   47.30   15.70
   0  12  -1   85.09   19.70
   0  12   1   37.10   17.70
   0  12  -1   49.50   14.70
   0  12  -1   39.10   15.50
   0  12   1   45.50   20.00
   0  12   1   36.90   16.10
   1 -12   1  201.68   39.40
   1 -12   1  164.68   41.60
  -1 -12  -1  206.68   39.50
  -1  12  -1  191.18   40.70
   1  12   1  186.28   42.40
   1  12   1  203.38   40.00
   1  12   1  212.58   39.10
  -1  12  -1  222.28   43.00
   1  12   1  199.98   41.20
   2 -12   1  294.97   53.19
   2 -12   1  261.07   51.39
   2 -12   1  305.67   49.99
  -2 -12  -1  254.37   48.30
   2 -12   1  266.37   50.29
   2  12   1  253.77   48.10
   2  12   1  261.87   51.79
  -2  12  -1  248.88   47.30
   2  12   1  276.97   53.19
  -2  12  -1  245.38   52.49
   2  12   1  247.38   49.40
   2  12   1  237.78   47.80
   3 -12   1  151.18   29.40
   3 -12   1  180.28   26.70
   3 -12   1  150.68   31.90
   3 -12   1  143.29   30.80
   3 -12   1  104.69   30.60
  -3  12  -1  118.19   26.80
   3  12   1  105.69   27.50
  -3  12  -1  136.29   32.30
   3  12   1  109.19   29.10
   3  12   1  143.49   28.30
   3  12   1  163.48   32.80
   4 -12   1  183.08   33.20
   4 -12   1  176.98   37.30
   4 -12   1  185.58   35.30
   4 -12   1  157.78   36.40
   4 -12   1  209.28   39.20
   4  12   1  147.09   34.20
   4  12   1  186.48   34.50
  -4  12  -1  149.79   33.60
   4  12   1  170.58   33.60
  -4  12  -1  139.69   35.70
   4  12   1  167.68   36.30
   4  12   1  184.48   35.00
   4  12   1  165.38   32.80
   5 -12   1  117.19   33.50
   5 -12   1  190.48   30.80
   5 -12   1  166.38   32.70
   5 -12   1  151.48   34.20
   5 -12   1  168.28   34.50
   5  12   1  146.89   34.00
   5  12   1  138.49   29.60
   5  12   1  148.69   30.70
  -5  12  -1  158.88   34.60
   5  12   1  115.09   33.30
  -5  12  -1  124.79   30.30
   5  12   1  147.39   31.40
   5  12   1  148.49   29.80
   6 -12   1  382.26   77.39
   6 -12   1  360.26   75.39
   6 -12   1  453.45   80.49
   6 -12   1  460.65   79.39
   6 -12   1  369.36   78.69
  -6  12  -1  416.26   80.09
   6  12   1  424.36   77.49
   6  12   1  431.46   75.39
  -6  12  -1  429.56   80.99
  -6  12  -1  379.46   76.59
   6  12   1  400.06   74.79
   6  12   1  442.96   77.69
   6  12   1  417.56   75.59
   7 -12   1  272.07   54.49
   7 -12   1  307.47   58.99
   7 -12   1  316.77   59.29
   7 -12   1  278.87   56.89
   7 -12   1  290.87   58.49
   7  12   1  281.07   55.79
  -7  12  -1  391.06   66.69
   7  12   1  246.48   52.89
   7  12   1  252.27   52.99
   7  12   1  303.97   54.39
   7  12   1  281.77   56.59
  -7  12  -1  316.97   59.69
   8 -12   1  191.48   41.50
   8 -12   1  197.98   45.90
   8 -12   1  195.98   46.10
   8 -12   1  251.77   46.10
   8 -12   1  253.57   47.20
   8  12   1  215.48   41.40
   8  12   1  205.48   43.80
   8  12   1  160.48   39.10
  -8  12  -1  222.78   46.30
   8  12   1  189.98   41.90
  -8  12  -1  234.58   47.40
   9 -12   1   -7.10   17.20
   9 -12   1   -0.10   15.90
   9 -12   1   -7.50   19.70
   9 -12   1    5.30   15.90
   9 -12   1  -12.30   15.60
   9  12   1   15.00   11.80
  -9  12  -1   16.20   18.90
  -9  12  -1  -23.40   14.70
   9  12   1   -5.00   16.90
   9  12   1   15.90   13.30
  -9  12  -1   25.50   17.00
   9  12   1   15.20   13.50
  10 -12   1    9.60   17.20
  10 -12   1   16.60   17.10
  10 -12   1   -0.70   17.00
  10 -12   1   -2.50   16.50
  10 -12   1   24.20   22.50
 -10  12  -1   -7.90   17.00
  10  12   1   19.50   12.70
 -10  12  -1  -11.70   14.30
  10  12   1  -16.70   17.00
  10  12   1    3.90   13.30
  11 -12   1   27.20   22.40
  11 -12   1   45.70   23.70
  11 -12   1   24.40   19.50
  11 -12   1   30.60   23.30
 -11  12  -1   29.30   18.70
 -11  12  -1   57.09   24.10
  11  12   1   -0.50   20.00
  12 -12   1   66.19   25.40
  12 -12   1   81.49   24.10
  12 -12   1   38.20   22.20
  12 -12   1   75.79   25.00
  12 -12   1   60.99   27.20
 -12  12  -1   27.00   21.10
 -12  12  -1   79.29   28.00
  12  12   1   -0.30   22.10
  13 -12   1    1.80   23.00
  13 -12   1   64.69   20.80
  13 -12   1    5.10   19.70
  13 -12   1    6.10   19.30
  13 -12   1   70.19   23.50
 -13  12  -1   24.90   17.80
 -13  12  -1   10.10   21.70
  13  12   1   -1.20   21.20
 -13  12  -1   19.30   21.00
  14 -12   1   16.30   25.00
  14 -12   1   41.50   24.20
  14 -12   1   21.30   20.00
  14 -12   1    2.10   19.90
  14 -12   1  -11.60   15.50
 -14  12  -1   30.90   21.30
  14  12   1   -6.60   14.80
 -14  12  -1   22.30   17.60
  14  12   1   39.10   24.70
 -14  12  -1   22.10   25.40
  15 -12   1    3.50   19.40
  15 -12   1   20.30   24.40
  15 -12   1    9.40   20.30
  15 -12   1    0.10   19.60
 -15  12  -1  -30.40   12.10
 -15  12  -1  -46.30   29.10
  15  12   1   12.10   14.90
  15  12   1  -18.10   19.70
  16 -12   1   -3.60   19.50
  16 -12   1   58.39   26.90
  16 -12   1   10.50   22.30
  16 -12   1   72.39   32.70
 -16  12  -1   38.20   23.60
  16  12   1    4.40   16.30
 -16  12  -1    9.70   14.80
  16 -13  -1  -19.40   19.20
  16 -13  -1   26.90   25.10
  16 -13  -1   -4.30   25.00
 -16  13   1  -30.70   19.60
 -16  13   1   -0.50   16.40
  16  13  -1   29.10   22.60
  16  13  -1    4.80   13.70
  15 -13  -1   78.09   29.40
  15 -13  -1   21.10   32.60
  15 -13  -1   33.40   21.60
  15  13  -1   44.70   18.10
 -15  13   1   70.19   27.10
 -15  13   1   60.39   23.70
  15  13  -1    5.10   23.80
  15  13  -1   39.10   25.00
  14 -13  -1   -0.40   27.30
  14 -13  -1   45.70   20.00
  14 -13  -1   -8.20   25.00
  14 -13  -1   -3.80   19.60
 -14  13   1  -10.70   22.70
  14  13  -1    5.30   21.40
  14  13  -1  -36.90   28.30
 -14  13   1   11.60   19.40
 -14  13   1    1.00   14.10
  14  13  -1   13.50   13.60
  13 -13  -1   24.30   20.90
  13 -13  -1    6.20   17.20
  13 -13  -1   16.40   20.90
  13 -13  -1   -1.40   22.70
 -13  13   1   10.30   29.10
 -13  13   1  -22.10   17.70
  13  13  -1   -4.80   20.20
 -13  13   1   -7.50   14.80
  12 -13  -1    1.20   16.50
  12 -13  -1   38.60   23.60
  12 -13  -1   14.40   18.40
  12 -13  -1   26.10   24.10
  12 -13  -1   79.79   22.80
 -12  13   1   30.40   24.80
  12  13  -1   -4.40   18.70
 -12  13   1   29.80   19.10
 -12  13   1  -22.80   24.70
  11 -13  -1    2.10   17.20
  11 -13  -1   65.59   25.10
  11 -13  -1   12.60   17.50
  11 -13  -1    2.00   19.30
 -11  13   1  -12.80   16.00
 -11  13   1   17.10   27.90
  11  13  -1   25.80   21.60
  10 -13  -1   35.70   21.60
  10 -13  -1  -13.80   15.10
  10 -13  -1  -12.10   21.70
  10 -13  -1    5.60   15.60
  10 -13  -1  -18.70   14.80
  10  13  -1  -15.40   16.30
 -10  13   1    1.10   17.70
  10  13  -1  -23.10   18.70
 -10  13   1    1.80   16.10
   9 -13  -1   42.90   17.80
   9 -13  -1   25.20   20.70
   9 -13  -1   28.70   23.70
   9 -13  -1   40.10   23.70
   9 -13  -1   37.80   20.00
   9  13  -1   46.80   17.50
   9  13  -1   24.20   20.50
  -9  13   1   30.30   19.60
  -9  13   1   81.49   23.50
   8 -13  -1   95.39   25.60
   8 -13  -1   65.19   26.30
   8 -13  -1  104.79   28.00
   8 -13  -1   99.89   28.40
   8 -13  -1   73.99   22.40
   8  13  -1   44.50   23.60
  -8  13   1  101.29   28.70
  -8  13   1   96.39   26.50
   8  13  -1   98.89   24.00
   7 -13  -1   61.39   24.40
   7 -13  -1   80.19   22.40
   7 -13  -1   69.09   19.50
   7 -13  -1   74.89   25.10
   7 -13  -1   89.29   24.80
   7  13  -1   72.09   16.10
   7  13  -1   94.89   23.00
   7  13  -1   76.29   22.20
  -7  13   1   54.39   24.10
  -7  13   1   52.69   24.30
   6 -13  -1  119.39   27.40
   6 -13  -1  123.69   30.00
   6 -13  -1   77.19   23.30
   6 -13  -1   95.09   28.40
   6 -13  -1   94.49   28.70
   6  13  -1  119.29   22.90
   6  13  -1  113.99   23.30
   6  13  -1   92.59   26.30
  -6  13   1  136.69   31.10
  -6  13   1  126.79   29.60
   6  13  -1  138.89   28.80
   5 -13  -1  196.58   43.70
   5 -13  -1  189.18   39.60
   5 -13  -1  215.98   44.10
   5 -13  -1  315.07   49.80
   5 -13  -1  160.28   41.90
   5  13  -1  241.28   45.10
  -5  13   1  311.17   52.09
  -5  13   1  224.78   48.50
   5  13  -1  226.28   41.30
   5  13  -1  177.88   41.50
   5  13  -1  207.18   41.10
   4 -13  -1    9.30    7.40
   4 -13  -1    0.10   11.80
   4 -13  -1   23.60   14.00
   4 -13  -1   12.80   11.40
   4 -13  -1   17.10   15.40
   4  13  -1    0.00   10.20
   4  13  -1    8.60   13.60
  -4  13   1  -11.50   12.40
  -4  13   1    3.30   13.80
  -4  13   1    3.70   13.90
   4  13  -1   -5.00   10.60
   4  13  -1    0.70   10.60
   3 -13  -1  210.58   38.60
   3 -13  -1  192.48   36.00
   3 -13  -1  191.08   37.30
   3 -13  -1  142.59   33.30
   3  13  -1  142.29   32.60
  -3  13   1  231.58   42.40
   3  13  -1  147.49   31.30
  -3  13   1  182.38   36.80
   3  13  -1  156.68   32.80
   3  13  -1  151.08   34.20
  -3  13   1  227.28   39.40
   3  13  -1  220.58   38.70
   3  13  -1  138.19   33.70
   2 -13  -1  156.18   31.00
  -2 -13   1  124.59   29.00
   2 -13  -1  186.18   35.80
   2 -13  -1  213.98   34.60
   2 -13  -1  205.58   32.10
   2  13  -1  174.08   30.70
   2  13  -1  118.99   29.20
   2  13  -1  171.28   33.00
   2  13  -1  120.29   29.10
  -2  13   1  122.69   31.90
  -2  13   1  163.38   33.40
  -2  13   1  258.07   38.00
  -2  13   1  117.99   34.50
   2  13  -1  124.89   31.40
   1 -13  -1  336.57   57.99
  -1 -13   1  301.17   58.19
   1 -13  -1  312.87   54.59
  -1 -13   1  304.27   55.69
   1 -13  -1  276.27   55.89
   1  13  -1  272.77   57.39
   1  13  -1  296.97   55.29
   1  13  -1  310.47   58.29
  -1  13   1  306.07   57.59
  -1  13   1  305.47   60.19
  -1  13   1  270.07   58.49
   1  13  -1  327.67   56.39
  -1  13   1  268.87   56.99
   1  13  -1  268.17   53.89
   0 -13   1  410.06   75.39
   0 -13  -1  418.86   75.69
   0 -13   1  436.36   77.49
   0  13  -1  403.16   75.59
   0  13   1  369.06   75.49
   0  13  -1  449.36   77.49
   0  13   1  434.06   77.39
   0  13   1  450.95   78.49
   0  13   1  337.87   74.89
   0  13  -1  389.36   74.69
   1 -13   1   19.10   10.20
   1 -13   1   13.30   13.50
   1 -13   1   27.80   13.30
  -1 -13  -1   20.10   11.10
   1  13   1    4.00   10.70
   1  13   1    9.70   15.40
   1  13   1    8.90   11.50
   1  13   1   33.50   15.10
  -1  13  -1   22.80   14.10
   2 -13   1  477.65   89.39
   2 -13   1  556.54   90.89
   2 -13   1  513.15   92.29
  -2 -13  -1  442.36   88.09
   2  13   1  545.15   92.39
   2  13   1  510.15   90.99
   2  13   1  445.96   87.59
  -2  13  -1  505.25   92.19
   2  13   1  477.65   89.19
   3 -13   1   38.80   19.20
   3 -13   1   59.99   20.30
   3 -13   1   49.99   20.80
   3 -13   1   85.39   19.30
  -3  13  -1   73.89   15.60
   3  13   1   58.29   19.10
   3  13   1   69.19   16.90
   3  13   1   81.89   18.90
  -3  13  -1  111.89   24.10
   3  13   1   86.79   18.20
   3  13   1   78.69   21.00
   4 -13   1  151.08   32.60
   4 -13   1  132.79   31.80
   4 -13   1  149.59   28.10
   4 -13   1  114.69   29.60
   4 -13   1  115.39   32.60
   4  13   1  122.59   27.30
   4  13   1  148.19   28.90
  -4  13  -1  147.69   32.60
   4  13   1  142.99   28.20
   4  13   1  128.69   29.70
   4  13   1  154.58   29.10
   4  13   1  152.58   32.30
  -4  13  -1  135.89   27.70
   5 -13   1   37.00   12.40
   5 -13   1   20.10   16.50
   5 -13   1   62.49   17.70
   5 -13   1   53.29   19.00
   5 -13   1   36.70   15.00
   5  13   1   26.30   11.70
   5  13   1   32.30   14.80
  -5  13  -1   22.40   15.70
   5  13   1   35.90   12.80
   5  13   1   25.60   14.00
   5  13   1   26.10   11.60
   5  13   1   21.60   10.80
   6 -13   1  122.29   28.90
   6 -13   1  123.99   29.30
   6 -13   1  113.09   29.90
   6 -13   1  111.79   26.80
   6 -13   1   90.89   23.70
  -6  13  -1  135.99   31.50
   6  13   1  113.89   23.90
   6  13   1  110.29   26.40
  -6  13  -1   71.29   29.30
   6  13   1  107.99   21.80
   6  13   1  120.49   23.70
   6  13   1   83.89   22.80
   6  13   1  146.29   29.30
   7 -13   1  238.08   52.99
   7 -13   1  299.17   58.29
   7 -13   1  323.77   60.59
   7 -13   1  354.86   59.49
   7 -13   1  249.28   55.19
   7  13   1  263.47   51.69
   7  13   1  248.98   54.99
   7  13   1  248.18   51.89
  -7  13  -1  299.77   58.89
   7  13   1  317.97   55.89
   7  13   1  294.67   52.99
  -7  13  -1  248.78   58.79
   8 -13   1    4.20   14.40
   8 -13   1  -15.30   15.90
   8 -13   1   19.20   18.00
   8 -13   1    2.50   15.60
   8 -13   1   31.60   21.00
   8  13   1   -2.30   10.70
   8  13   1   34.80   18.00
   8  13   1   13.60   14.40
   8  13   1   17.20   12.80
  -8  13  -1   25.30   19.00
  -8  13  -1   21.80   21.40
  -8  13  -1    5.60   17.40
   9 -13   1   75.99   26.10
   9 -13   1   63.89   22.20
   9 -13   1   57.29   27.20
   9 -13   1   88.29   26.80
   9 -13   1   62.49   23.50
  -9  13  -1   59.99   36.10
  -9  13  -1   85.59   26.40
   9  13   1  109.39   21.00
   9  13   1   90.09   22.30
   9  13   1   69.49   24.60
   9  13   1   60.59   18.50
  -9  13  -1   60.49   25.90
  10 -13   1    5.50   16.60
  10 -13   1    0.00   17.80
  10 -13   1    1.60   17.00
  10 -13   1   18.80   16.40
  10 -13   1   12.20   29.80
  10  13   1    2.60   12.40
  10  13   1  -11.60   11.00
  10  13   1  -12.90   11.20
  10  13   1  -16.00   16.90
 -10  13  -1   20.30   18.60
 -10  13  -1   20.40   17.80
  11 -13   1   48.00   23.10
  11 -13   1   29.50   21.30
  11 -13   1   70.09   23.10
  11 -13   1   51.69   25.80
  11  13   1   68.39   17.40
  11  13   1   63.99   24.50
  11  13   1   17.20   15.10
 -11  13  -1   48.30   22.70
  12 -13   1   11.20   18.20
  12 -13   1   11.10   20.20
  12 -13   1  -23.60   20.10
  12 -13   1  -11.20   15.70
  12 -13   1   52.49   20.00
  12  13   1   14.00   19.70
 -12  13  -1    4.40   16.50
 -12  13  -1   19.00   21.10
 -12  13  -1   21.90   19.90
  13 -13   1   45.40   20.40
  13 -13   1   -4.70   23.20
  13 -13   1    6.90   22.70
  13 -13   1   31.40   24.50
  13 -13   1   22.40   21.40
  13  13   1   48.80   24.10
 -13  13  -1    2.50   22.40
 -13  13  -1   63.29   22.70
 -13  13  -1   57.19   23.70
  14 -13   1   -1.70   18.80
  14 -13   1   31.70   19.40
  14 -13   1   24.50   20.90
  14 -13   1   31.50   23.90
  14 -13   1   16.00   25.80
  14  13   1   25.20   16.00
  14  13   1   74.49   32.80
 -14  13  -1  -10.80   20.30
 -14  13  -1   21.30   17.70
 -14  13  -1    6.70   22.90
  15 -13   1    4.90   23.10
  15 -13   1   18.80   20.10
  15 -13   1   -7.00   17.20
  15  13   1    6.50   14.70
 -15  13  -1    6.20   15.90
 -15  13  -1  -32.80   18.80
  15  13   1    8.10   20.10
  16 -13   1    4.10   20.10
  16 -13   1  -33.60   15.70
  16 -13   1    9.40   26.60
  16 -13   1  -23.70   19.00
  16  13   1    6.40   15.10
  16  13   1  -17.50   14.20
 -16  13  -1    7.90   21.30
 -16  13  -1  -23.80   13.10
  15 -14  -1   -1.60   19.10
  15 -14  -1   23.10   22.10
  15 -14  -1   38.60   34.70
  15  14  -1    4.10   21.70
  15  14  -1   -1.30   11.00
  15  14  -1    7.40   21.50
 -15  14   1   10.80   21.70
 -15  14   1   -4.80   17.50
  14 -14  -1  -26.20   18.50
  14 -14  -1   12.90   18.30
  14 -14  -1   11.20   23.20
  14 -14  -1   31.20   25.40
  14  14  -1   38.40   22.80
 -14  14   1    0.30   16.00
 -14  14   1   35.60   26.40
 -14  14   1   44.30   22.50
  14  14  -1   51.79   27.00
  13 -14  -1   17.70   20.20
  13 -14  -1   24.80   25.60
  13 -14  -1    1.10   18.00
  13 -14  -1  -11.10   22.20
  13 -14  -1  -11.30   17.60
  13  14  -1   19.40   20.70
 -13  14   1   47.80   23.80
 -13  14   1    3.90   16.40
 -13  14   1   -2.90   17.30
  12 -14  -1   -7.40   16.60
  12 -14  -1   16.00   18.50
  12 -14  -1   -0.20   18.40
  12 -14  -1   -3.70   17.10
  12 -14  -1  -10.10   22.80
 -12  14   1   -5.70   18.70
 -12  14   1   32.20   24.50
 -12  14   1   10.60   18.30
  12  14  -1   34.30   21.30
  11 -14  -1    1.60   22.40
  11 -14  -1    0.50   17.50
  11 -14  -1  -17.70   15.70
  11 -14  -1   14.50   19.50
  11 -14  -1   28.50   18.70
  11  14  -1    1.20   15.20
  11  14  -1   39.90   20.50
 -11  14   1   25.50   19.50
  10 -14  -1   18.70   23.30
  10 -14  -1   14.70   16.30
  10 -14  -1   18.50   20.90
  10 -14  -1    3.60   15.10
  10 -14  -1   13.70   17.90
  10  14  -1    4.60   17.40
 -10  14   1  -10.80   15.40
 -10  14   1   13.60   20.60
  10  14  -1    4.00   14.40
   9 -14  -1  141.49   33.10
   9 -14  -1  136.39   37.70
   9 -14  -1  226.38   43.90
   9 -14  -1   98.59   34.40
   9 -14  -1  136.89   38.20
  -9  14   1  125.09   38.90
  -9  14   1  202.58   39.70
   9  14  -1  124.49   35.00
   9  14  -1  218.58   36.60
   8 -14  -1   21.40   17.10
   8 -14  -1   36.90   20.40
   8 -14  -1   14.50   14.70
   8 -14  -1   35.60   21.80
   8 -14  -1   21.80   19.40
   8  14  -1   31.20   16.70
   8  14  -1   18.40   17.20
  -8  14   1   47.40   22.60
  -8  14   1   14.40   16.80
   7 -14  -1  281.97   54.69
   7 -14  -1  257.27   48.30
   7 -14  -1  206.58   50.79
   7 -14  -1  259.17   54.09
   7 -14  -1  208.48   51.99
   7  14  -1  181.38   49.40
  -7  14   1  347.27   57.19
  -7  14   1  267.47   54.49
   7  14  -1  272.97   52.19
   7  14  -1  260.87   47.00
   6 -14  -1   78.89   23.20
   6 -14  -1   45.40   21.50
   6 -14  -1   44.10   15.20
   6 -14  -1   37.20   19.00
   6 -14  -1   55.99   22.30
   6  14  -1   62.69   15.60
  -6  14   1  103.69   24.30
  -6  14   1   62.89   23.10
   6  14  -1   61.29   18.60
   6  14  -1   44.40   15.20
   6  14  -1   64.19   21.30
   5 -14  -1   44.30   15.30
   5 -14  -1   98.29   23.50
   5 -14  -1   56.89   23.80
   5 -14  -1   64.89   21.60
   5 -14  -1   62.19   19.20
  -5  14   1   61.19   22.60
   5  14  -1   84.49   22.80
   5  14  -1   51.49   17.10
  -5  14   1  128.89   27.50
   5  14  -1   80.29   18.00
   5  14  -1   39.80   18.20
   5  14  -1   71.69   14.80
   4 -14  -1  131.49   30.60
   4 -14  -1  117.89   28.50
   4 -14  -1  163.88   32.00
   4 -14  -1  113.49   32.30
  -4  14   1  202.48   38.90
   4  14  -1  131.19   28.60
   4  14  -1  137.59   27.80
  -4  14   1  140.39   32.50
  -4  14   1  111.39   30.50
   4  14  -1  107.49   28.10
   4  14  -1  105.29   30.60
   3 -14  -1  135.49   26.30
  -3 -14   1   89.79   18.50
   3 -14  -1  129.69   28.40
   3 -14  -1  114.39   24.40
   3 -14  -1   87.99   21.60
  -3  14   1   65.89   24.30
   3  14  -1   91.99   20.80
   3  14  -1  112.69   26.70
   3  14  -1   64.09   21.90
  -3  14   1   78.49   26.10
  -3  14   1  109.59   26.70
   3  14  -1   79.39   19.30
   3  14  -1  101.69   23.30
   3  14  -1   94.39   18.50
   3  14  -1   81.99   20.50
   2 -14  -1   70.89   15.90
  -2 -14   1   61.49   13.80
   2 -14  -1   62.79   19.50
   2 -14  -1   56.29   16.90
   2 -14  -1   52.09   19.40
  -2  14   1   48.00   20.00
   2  14  -1   35.70   16.60
  -2  14   1   70.29   19.50
   2  14  -1   52.59   13.90
   2  14  -1   51.39   16.00
  -2  14   1  105.49   31.80
   2  14  -1   51.39   13.90
   2  14  -1   80.99   21.40
   2  14  -1   37.60   17.30
   1 -14  -1  145.99   27.90
  -1 -14   1  141.29   28.90
  -1 -14   1  140.89   31.40
   1 -14  -1  143.29   31.30
   1 -14  -1  140.69   27.40
  -1  14   1  264.97   47.80
  -1  14   1  163.98   31.20
   1  14  -1  114.29   26.60
   1  14  -1  112.39   30.50
   1  14  -1  155.18   30.50
  -1  14   1  165.28   33.30
   1  14  -1  132.89   31.80
  -1  14   1  148.39   31.30
   1  14  -1  129.99   28.30
   0 -14   1  133.89   27.80
   0 -14   1  138.89   26.30
   0 -14  -1  148.29   26.40
   0  14  -1  114.99   25.70
   0  14   1   99.39   28.00
   0  14   1   93.49   25.20
   0  14  -1  106.39   25.40
   0  14   1   69.09   24.20
   0  14  -1  114.39   27.80
   0  14   1   94.09   26.60
   1 -14   1  197.68   43.90
   1 -14   1  247.28   40.60
  -1 -14  -1  185.88   40.50
   1 -14   1  188.18   38.90
   1 -14   1  228.18   42.80
   1  14   1  224.38   45.40
   1  14   1  198.68   41.10
   1  14   1  223.18   44.00
   1  14   1  164.18   40.00
  -1  14  -1  249.48   44.60
   2 -14   1   24.50   13.30
   2 -14   1   33.20   15.40
   2 -14   1   50.69   13.10
   2 -14   1   46.60   18.00
  -2 -14  -1   25.40   11.10
   2  14   1   42.50   12.30
   2  14   1   41.40    9.60
   2  14   1   42.90   14.10
   2  14   1   13.70   15.70
  -2  14  -1   22.30   15.10
   2  14   1   19.50   14.40
   3 -14   1   15.70   15.50
   3 -14   1   47.70   19.30
   3 -14   1   30.90   15.70
   3 -14   1   53.89   16.00
   3  14   1   38.70   16.50
   3  14   1   56.29   15.10
  -3  14  -1   37.10   18.20
   3  14   1   66.19   16.10
   3  14   1   51.19   20.00
   3  14   1   46.90   13.10
   3  14   1   51.69   12.20
   4 -14   1   97.49   22.60
   4 -14   1   57.09   18.00
   4 -14   1   90.39   24.40
   4 -14   1   76.89   21.30
   4 -14   1   61.59   19.50
   4  14   1   72.49   20.10
   4  14   1   52.09   17.80
   4  14   1   56.99   17.90
   4  14   1   75.49   18.80
  -4  14  -1  116.19   30.50
   4  14   1  108.49   24.30
   5 -14   1  -16.30   13.00
   5 -14   1   -0.70   10.70
   5 -14   1    5.00   13.70
   5 -14   1   14.60   15.80
   5 -14   1   11.50   13.40
   5  14   1    8.10   11.80
   5  14   1    6.40   10.10
   5  14   1   14.30   14.20
   5  14   1   12.50    9.50
   5  14   1    5.30   11.40
  -5  14  -1    4.20   14.20
   5  14   1   -2.60   10.30
   6 -14   1   32.50   20.20
   6 -14   1   65.99   20.80
   6 -14   1   33.00   20.60
   6 -14   1   40.80   15.10
   6 -14   1   55.39   18.90
   6  14   1   44.10   17.30
   6  14   1   46.40   14.50
  -6  14  -1   49.60   33.20
   6  14   1   31.10   14.40
   6  14   1   78.39   20.50
   6  14   1   37.40   14.10
  -6  14  -1   46.00   19.80
   7 -14   1   80.69   29.10
   7 -14   1  133.19   31.00
   7 -14   1   87.89   27.70
   7 -14   1   92.49   24.70
   7 -14   1   94.39   29.20
  -7  14  -1  152.68   32.70
  -7  14  -1  107.29   32.70
   7  14   1  144.09   29.20
   7  14   1   80.09   22.90
   7  14   1  110.59   24.00
   7  14   1   96.69   23.20
  -7  14  -1  144.49   33.80
   7  14   1  132.79   27.60
   8 -14   1  120.39   31.00
   8 -14   1   81.19   33.00
   8 -14   1  130.79   34.00
   8 -14   1  142.79   36.00
   8 -14   1  107.29   28.10
   8  14   1   99.99   26.10
   8  14   1  122.69   31.00
  -8  14  -1  176.08   36.40
   8  14   1  114.59   25.80
   8  14   1  196.38   32.80
  -8  14  -1  163.38   37.70
   8  14   1  138.09   27.70
  -8  14  -1  116.09   33.90
   9 -14   1   58.49   21.10
   9 -14   1   36.20   20.30
   9 -14   1    6.20   21.20
   9 -14   1   -2.70   15.80
   9 -14   1   18.50   16.20
  -9  14  -1   26.10   24.80
   9  14   1   23.50   15.30
   9  14   1   20.80   13.60
  -9  14  -1   30.40   19.40
   9  14   1   18.80   12.10
   9  14   1    8.70   17.50
  -9  14  -1    2.80   17.20
  10 -14   1  156.28   33.20
  10 -14   1  139.69   33.30
  10 -14   1   92.59   32.60
  10 -14   1   75.49   25.70
  10 -14   1   92.29   32.90
 -10  14  -1  122.79   31.50
  10  14   1   87.39   22.40
  10  14   1   98.39   25.90
  10  14   1   83.19   28.10
  10  14   1   90.69   22.90
  11 -14   1   13.70   20.80
  11 -14   1   25.00   19.50
  11 -14   1   13.90   20.20
  11 -14   1  -27.80   20.40
  11 -14   1   31.10   18.60
 -11  14  -1   22.40   19.50
  11  14   1  -14.80   10.90
 -11  14  -1   16.20   22.40
  11  14   1   21.70   14.20
  11  14   1    0.80   19.40
  12 -14   1    9.60   24.00
  12 -14   1   27.10   20.70
  12 -14   1   30.90   19.40
  12 -14   1   32.30   21.30
  12 -14   1   -4.50   17.70
  12  14   1   38.70   23.20
 -12  14  -1  101.89   25.80
 -12  14  -1   34.00   24.40
  12  14   1   24.90   13.90
 -12  14  -1   30.90   19.90
  13 -14   1   17.80   19.50
  13 -14   1   38.70   24.00
  13 -14   1  -11.40   17.90
  13 -14   1  -12.00   21.80
  13 -14   1   24.70   17.90
  13  14   1  -32.00   18.90
  13  14   1   17.60   13.20
 -13  14  -1  -14.60   15.70
 -13  14  -1   10.20   20.90
 -13  14  -1   13.90   21.80
  14 -14   1   -8.10   20.70
  14 -14   1    4.10   19.10
  14 -14   1   -0.60   18.00
  14 -14   1  -13.80   23.30
  14 -14   1   -2.30   17.60
  14  14   1   27.30   14.20
  14  14   1   18.30   23.50
 -14  14  -1   11.20   31.50
 -14  14  -1   22.00   18.40
  14  14   1    8.40   14.10
 -14  14  -1    2.40   19.70
  15 -14   1   10.70   26.20
  15 -14   1   -5.20   19.80
  15 -14   1   13.90   20.40
  15 -14   1   -3.50   21.30
  15  14   1  -16.90   19.60
 -15  14  -1   42.30   19.00
  15  14   1    8.80   15.70
 -15  14  -1    3.60   21.90
  15  14   1   -0.50   13.00
  15 -15  -1   24.70   22.80
  15 -15  -1    3.60   25.60
  15 -15  -1  -21.20   18.60
 -15  15   1  -54.59   30.40
 -15  15   1   26.00   20.40
  15  15  -1  -13.60   21.60
  15  15  -1  -16.40   19.90
  14 -15  -1   18.80   21.60
  14 -15  -1    4.00   21.30
  14 -15  -1   10.50   26.80
  14  15  -1    5.20   21.20
 -14  15   1   27.40   20.70
  14  15  -1   -0.90   19.10
 -14  15   1   -0.40   20.10
  13 -15  -1   35.30   23.50
  13 -15  -1   -8.30   17.30
  13 -15  -1   20.50   17.70
  13 -15  -1   55.09   28.40
 -13  15   1    4.20   19.90
  13  15  -1    9.30   19.00
 -13  15   1    4.10   16.50
  13  15  -1   38.90   21.30
 -13  15   1   47.60   25.10
  12 -15  -1   25.40   22.80
  12 -15  -1    7.60   23.00
  12 -15  -1   54.59   23.80
  12 -15  -1   15.50   17.70
  12 -15  -1   11.90   18.20
 -12  15   1   25.80   18.90
 -12  15   1   -8.30   24.20
  12  15  -1   -5.10   18.70
 -12  15   1    7.10   20.60
  11 -15  -1    8.30   21.50
  11 -15  -1   17.30   20.50
  11 -15  -1  -11.20   15.40
  11 -15  -1    4.90   20.70
  11 -15  -1    7.70   17.70
  11  15  -1   15.60   14.70
 -11  15   1   14.60   28.10
  11  15  -1  -27.30   15.90
 -11  15   1   52.59   23.10
 -11  15   1  -26.00   14.80
  10 -15  -1    2.90   19.10
  10 -15  -1   -0.40   21.80
  10 -15  -1   20.50   18.70
  10 -15  -1   15.70   16.00
  10  15  -1   12.30   18.30
  10  15  -1   -3.70   14.70
 -10  15   1   59.69   21.40
   9 -15  -1    4.60   14.20
   9 -15  -1   20.70   18.70
   9 -15  -1    8.20   16.30
   9 -15  -1    1.60   19.40
   9 -15  -1    6.70   21.00
  -9  15   1   13.40   18.60
   9  15  -1   15.00   17.40
  -9  15   1   10.60   18.50
   9  15  -1    4.40   15.20
   8 -15  -1   37.30   21.20
   8 -15  -1  -11.20   16.20
   8 -15  -1   -9.10   12.20
   8 -15  -1   11.60   15.60
   8 -15  -1   10.20   17.90
   8  15  -1   -6.80   14.80
  -8  15   1    2.40   16.80
   8  15  -1   18.50   16.70
  -8  15   1  -19.70   15.00
   7 -15  -1  199.78   40.80
   7 -15  -1  218.78   46.00
   7 -15  -1  199.88   45.80
   7 -15  -1  363.16   60.09
   7 -15  -1  206.38   45.50
   7  15  -1  205.88   42.80
   7  15  -1  184.48   39.50
  -7  15   1  167.18   45.20
   7  15  -1  185.18   38.90
   7  15  -1  234.18   45.50
  -7  15   1  205.88   47.40
   6 -15  -1   37.20   13.10
   6 -15  -1   27.90   19.00
   6 -15  -1   23.30   16.70
   6 -15  -1   73.39   21.90
   6 -15  -1   51.59   21.00
   6  15  -1   65.69   17.80
   6  15  -1   41.70   14.40
   6  15  -1   30.60   18.30
  -6  15   1   58.99   23.40
   6  15  -1   33.80   14.40
  -6  15   1   23.30   18.00
   5 -15  -1  -10.30   14.80
   5 -15  -1   -6.60   13.70
   5 -15  -1  -19.90   12.20
   5 -15  -1   14.40   13.90
   5 -15  -1   27.60   16.70
  -5  15   1   -6.90   14.30
   5  15  -1    0.70   11.80
  -5  15   1  -15.80   15.00
   5  15  -1   16.40   13.50
   5  15  -1   -4.90   14.40
   5  15  -1   10.70   11.60
   5  15  -1    3.80    8.00
   4 -15  -1    6.60   15.10
   4 -15  -1   26.40   17.90
   4 -15  -1   21.10   15.70
   4 -15  -1   36.00   13.80
  -4  15   1   16.20   15.50
   4  15  -1   -2.40   13.10
   4  15  -1    5.80   11.60
   4  15  -1   17.40   17.80
   4  15  -1   -3.80    9.30
  -4  15   1    4.10   15.20
  -4  15   1   12.70   15.50
   4  15  -1   11.10   12.60
   3 -15  -1   25.50   15.30
  -3 -15   1   20.60    8.50
   3 -15  -1   53.19   19.10
   3 -15  -1   31.40   16.90
   3 -15  -1   23.10   13.30
   3  15  -1   15.90   17.10
  -3  15   1   38.90   19.20
   3  15  -1   45.20   12.80
   3  15  -1   18.00   14.70
  -3  15   1   18.10   16.20
   3  15  -1   24.60   11.70
   3  15  -1   21.40   14.90
  -3  15   1   36.50   20.20
   3  15  -1   24.80    9.40
   2 -15  -1    8.60   10.10
  -2 -15   1    6.00    7.80
   2 -15  -1   -8.80   11.20
   2 -15  -1    0.30   13.30
   2  15  -1    3.00   11.20
   2  15  -1   -9.80   14.10
  -2  15   1   -1.40   14.00
   2  15  -1   17.80   14.50
   2  15  -1    8.30    8.00
   2  15  -1   24.60   13.00
   2  15  -1   -3.10    8.20
  -2  15   1   17.70   14.90
  -2  15   1   -1.90   14.80
  -1 -15   1  111.49   26.50
   1 -15  -1  109.99   27.70
  -1  15   1  128.39   31.10
   1  15  -1  111.99   27.30
   1  15  -1  113.69   29.20
   1  15  -1  130.49   26.00
  -1  15   1  119.19   28.00
  -1  15   1   73.99   30.60
   1  15  -1  160.78   29.10
  -1  15   1  110.99   28.50
   1  15  -1  144.39   32.70
   0 -15  -1  246.28   44.70
   0 -15   1  240.38   44.50
   0 -15   1  223.48   46.80
   0  15   1  156.28   43.00
   0  15   1  320.97   53.19
   0  15  -1  194.88   46.00
   0  15   1  232.18   45.40
   0  15   1  231.48   46.50
   1 -15   1    1.00   12.00
   1 -15   1   -2.40   13.20
   1 -15   1   -4.20    7.70
  -1 -15  -1   19.20   10.70
  -1  15  -1   -1.30   13.20
   1  15   1    1.20   12.70
   1  15   1   12.10   14.80
   1  15   1   10.10   12.20
   1  15   1   -6.20   10.70
   2 -15   1  128.79   21.10
  -2 -15  -1   72.79   21.20
   2 -15   1   60.59   23.80
   2 -15   1  103.39   23.80
   2 -15   1   91.39   21.10
   2  15   1   53.19   20.80
   2  15   1   89.09   23.60
   2  15   1   84.59   25.10
   2  15   1   85.99   20.30
  -2  15  -1   89.69   26.20
   3 -15   1  268.27   46.90
   3 -15   1  240.48   44.00
   3 -15   1  293.37   48.70
   3 -15   1  201.58   43.50
   3  15   1  216.58   42.90
  -3  15  -1  226.98   48.00
   3  15   1  242.58   47.00
   3  15   1  219.28   44.70
   3  15   1  190.28   43.30
   3  15   1  166.08   40.80
   4 -15   1  141.69   34.80
   4 -15   1  141.79   30.60
   4 -15   1  173.48   34.40
   4 -15   1  140.79   31.90
  -4  15  -1  101.39   32.60
   4  15   1  149.39   30.30
   4  15   1  138.09   29.40
   4  15   1  117.79   28.60
   4  15   1  198.38   37.90
   4  15   1  117.09   30.60
   5 -15   1   77.29   25.40
   5 -15   1  159.48   33.50
   5 -15   1  146.69   31.20
   5 -15   1  104.49   28.60
   5 -15   1  113.19   23.20
   5  15   1   92.59   23.70
   5  15   1  126.19   24.90
   5  15   1   73.59   22.30
   5  15   1  131.49   26.20
  -5  15  -1  247.08   42.40
   5  15   1  125.59   29.40
   5  15   1   91.59   24.80
   6 -15   1  205.48   47.00
   6 -15   1  215.38   47.50
   6 -15   1  197.58   42.30
   6 -15   1  159.88   43.70
   6 -15   1  284.07   49.90
   6  15   1  216.38   41.80
  -6  15  -1  232.68   47.30
   6  15   1  217.58   41.70
  -6  15  -1  311.57   53.59
   6  15   1  258.47   49.20
   6  15   1  178.68   42.40
   6  15   1  182.18   42.10
   6  15   1  244.78   44.50
  -6  15  -1  323.47   53.39
   7 -15   1  358.76   68.79
   7 -15   1  291.77   67.19
   7 -15   1  424.16   71.79
   7 -15   1  311.67   63.19
   7  15   1  340.97   65.59
   7  15   1  351.66   66.79
   7  15   1  335.07   62.89
   7  15   1  293.47   62.19
   7  15   1  329.47   62.99
  -7  15  -1  389.26   71.39
  -7  15  -1  314.77   71.19
  -7  15  -1  376.56   70.39
   8 -15   1  163.38   46.70
   8 -15   1  213.58   48.70
   8 -15   1  260.87   50.49
   8 -15   1  205.88   45.30
   8 -15   1  242.68   43.60
   8  15   1  180.58   40.90
  -8  15  -1  194.48   48.00
  -8  15  -1  196.58   49.10
   8  15   1  208.18   41.70
   8  15   1  225.18   45.60
  -8  15  -1  154.88   48.70
   8  15   1  310.07   47.20
   9 -15   1  134.39   36.30
   9 -15   1  175.08   39.00
   9 -15   1  137.49   31.80
   9 -15   1  153.18   34.90
   9 -15   1  119.79   37.50
   9  15   1  125.89   34.60
   9  15   1  168.88   35.60
  -9  15  -1  174.58   40.60
   9  15   1  139.79   30.00
  -9  15  -1   86.59   38.60
  10 -15   1  -34.30   15.10
  10 -15   1  -11.60   22.00
  10 -15   1   -4.30   17.50
  10 -15   1  -25.40   14.30
  10  15   1   10.30   10.90
 -10  15  -1   14.40   17.70
  10  15   1    8.80   15.40
  10  15   1  -29.50   16.50
  11 -15   1   20.70   18.30
  11 -15   1    1.00   29.20
  11 -15   1   26.00   18.30
  11 -15   1   39.10   22.60
  11 -15   1   15.80   22.50
  11  15   1   11.90   12.30
 -11  15  -1   20.40   23.40
 -11  15  -1  -11.00   17.70
 -11  15  -1   33.20   23.20
  11  15   1   25.00   15.40
  11  15   1   19.00   20.40
  12 -15   1  -15.50   14.30
  12 -15   1   20.40   17.60
  12 -15   1   -0.40   22.80
  12 -15   1   17.70   19.50
  12 -15   1   13.10   19.60
  12  15   1   12.50   13.30
 -12  15  -1    6.60   16.70
  12  15   1    3.30   11.00
 -12  15  -1   -8.40   21.40
  12  15   1    9.70   20.30
 -12  15  -1  -16.80   15.30
  13 -15   1   53.69   26.60
  13 -15   1   18.20   21.10
  13 -15   1   27.30   26.90
  13 -15   1   20.80   19.00
  13 -15   1   20.80   17.30
  13  15   1   20.40   19.60
 -13  15  -1    2.10   20.60
  13  15   1   -4.50   11.50
 -13  15  -1   20.30   25.50
 -13  15  -1   44.00   21.50
  14 -15   1   20.30   20.00
  14 -15   1   -5.30   18.50
  14 -15   1   14.90   21.00
  14 -15   1   50.49   26.50
 -14  15  -1    8.80   21.70
  14  15   1   27.10   13.60
  14  15   1  -17.40   20.20
  14  15   1   15.50   14.40
 -14  15  -1   -5.90   18.00
  15 -15   1  -10.10   18.60
  15 -15   1   11.70   25.10
  15 -15   1   27.00   20.80
  15 -15   1    8.90   24.70
  15  15   1   11.40   17.70
  15  15   1   -7.30   14.50
 -15  15  -1   18.10   17.30
  15  15   1   16.20   25.30
  15  15   1   -3.00   12.80
  15 -16  -1    7.90   22.00
  15 -16  -1    2.90   18.90
 -15  16   1   -6.20   18.00
  14 -16  -1   -8.90   25.70
  14 -16  -1   58.99   36.40
  14 -16  -1   34.30   32.00
  14  16  -1  -17.70   19.70
 -14  16   1   11.80   18.70
 -14  16   1   15.40   20.50
  14  16  -1   32.60   21.00
  13 -16  -1   22.60   23.20
  13 -16  -1    7.30   17.60
  13 -16  -1   31.60   20.00
  13 -16  -1   14.50   26.40
 -13  16   1   70.49   24.40
 -13  16   1   37.90   28.10
  13  16  -1   38.60   23.30
  13  16  -1   81.19   22.90
 -13  16   1   83.49   24.90
  12 -16  -1   32.10   23.70
  12 -16  -1   14.80   17.20
  12 -16  -1   60.49   27.70
  12 -16  -1   -3.50   18.00
  12  16  -1    0.20   17.80
  12  16  -1    7.80   13.90
 -12  16   1  -37.40   19.30
 -12  16   1   34.60   22.30
  11 -16  -1   78.69   29.50
  11 -16  -1  122.59   38.70
  11 -16  -1  166.38   39.60
  11 -16  -1  133.19   35.70
  11 -16  -1   86.99   31.30
 -11  16   1  110.99   34.60
 -11  16   1  175.08   40.00
  11  16  -1  187.18   32.90
 -11  16   1  112.89   37.60
  11  16  -1  129.79   34.20
  10 -16  -1   38.70   22.60
  10 -16  -1   19.60   17.60
  10 -16  -1   47.30   24.10
  10 -16  -1    8.80   15.80
  10  16  -1    3.80   16.90
 -10  16   1   14.70   18.80
 -10  16   1    7.80   18.70
  10  16  -1    1.80   16.40
 -10  16   1  -10.10   19.70
   9 -16  -1    5.40   14.10
   9 -16  -1   17.90   19.40
   9 -16  -1    2.10   20.20
   9 -16  -1    0.20   15.10
   9 -16  -1   23.50   19.50
  -9  16   1   36.10   22.70
  -9  16   1   26.80   20.50
   9  16  -1   23.50   20.50
   9  16  -1   69.29   20.40
   8 -16  -1   41.90   30.90
   8 -16  -1   33.80   19.40
   8 -16  -1   79.09   17.10
   8 -16  -1   53.49   22.60
   8 -16  -1   56.09   23.90
  -8  16   1   50.29   24.10
   8  16  -1   23.20   19.10
  -8  16   1   45.80   23.90
   8  16  -1   44.40   21.40
   7 -16  -1   52.99   22.40
   7 -16  -1   55.79   22.00
   7 -16  -1   60.29   24.40
   7 -16  -1   29.30   21.80
   7 -16  -1   30.40   15.70
   7  16  -1   83.59   20.90
   7  16  -1   79.09   23.90
   7  16  -1   47.70   14.60
   7  16  -1   60.49   15.50
  -7  16   1   56.89   24.70
   6 -16  -1   28.80   18.90
   6 -16  -1   32.90   18.60
   6 -16  -1   33.60   17.10
   6 -16  -1   25.00   11.80
   6 -16  -1   11.90   18.70
  -6  16   1   46.60   23.50
   6  16  -1   18.30   12.80
  -6  16   1   50.29   20.30
   6  16  -1   40.20   19.40
   6  16  -1    7.90   15.20
   6  16  -1   31.60   14.00
   5 -16  -1   43.80   20.50
   5 -16  -1   16.50   19.10
   5 -16  -1   44.80   22.20
   5 -16  -1   49.30   18.30
   5  16  -1   45.10   17.00
   5  16  -1   43.70   17.10
   5  16  -1   52.89   17.30
  -5  16   1  103.69   28.00
  -5  16   1   71.39   23.20
   5  16  -1   48.00   13.00
   5  16  -1   43.60   21.40
   4 -16  -1   98.79   23.50
   4 -16  -1  106.39   28.80
   4 -16  -1  115.59   26.00
   4 -16  -1  127.79   29.30
   4  16  -1   73.19   21.00
   4  16  -1   77.99   27.60
  -4  16   1  110.49   29.90
  -4  16   1   86.79   27.40
   4  16  -1   82.79   23.70
   4  16  -1   86.79   23.70
   4  16  -1   74.39   21.70
   4  16  -1   92.79   19.80
   3 -16  -1   71.09   22.20
  -3 -16   1   45.50   12.90
   3 -16  -1  106.59   21.10
   3 -16  -1   62.49   17.50
   3  16  -1   42.80   15.20
   3  16  -1   70.79   23.80
   3  16  -1   35.10   18.50
  -3  16   1  104.19   31.60
  -3  16   1   69.79   21.80
   3  16  -1   64.39   19.60
   3  16  -1   60.59   17.10
  -3  16   1   79.99   24.20
   3  16  -1   39.40   14.00
   2 -16  -1   20.90   12.20
   2 -16  -1   -3.60   13.70
  -2 -16   1   11.20    9.10
   2 -16  -1    9.40   10.70
   2  16  -1   24.10   14.60
   2  16  -1   16.20    8.70
   2  16  -1   13.10   14.30
   2  16  -1   14.20   10.20
   2  16  -1    8.20   12.00
  -2  16   1   37.40   17.60
  -2  16   1   20.40   15.20
  -2  16   1   14.30   18.00
   2  16  -1   13.80   17.50
  -1 -16   1  187.78   43.80
   1 -16  -1  261.57   46.90
   1  16  -1  336.97   55.39
   1  16  -1  201.88   46.80
  -1  16   1  227.48   46.50
  -1  16   1  201.88   48.00
  -1  16   1  212.98   45.30
   1  16  -1  226.98   46.30
   0 -16   1   55.09   17.40
   0 -16   1   20.10   13.00
   0 -16  -1   18.50   14.30
   0  16   1    1.20   12.90
   0  16   1   -2.50   15.10
   0  16  -1   26.70   17.70
   0  16   1   25.20   19.20
   0  16  -1   59.09   19.00
   0  16  -1   27.70   15.70
   0  16   1   26.40   14.60
   1 -16   1    9.40   15.80
  -1 -16  -1    1.40   10.20
   1 -16   1   -0.30   13.10
   1  16   1   24.80   13.50
   1  16   1   10.60   16.40
  -1  16  -1   21.20   17.60
   1  16   1    1.30   12.10
   1  16   1   15.80   16.20
  -1  16  -1    3.20   14.80
   2 -16   1  183.28   33.70
   2 -16   1  230.38   37.40
   2 -16   1  157.88   37.60
  -2 -16  -1  119.19   30.90
   2 -16   1  206.68   33.00
  -2  16  -1  105.89   35.20
   2  16   1  136.99   33.70
   2  16   1  200.08   40.10
   2  16   1  136.79   32.30
   2  16   1  160.08   35.70
   3 -16   1  215.78   43.10
   3 -16   1  231.88   41.50
   3 -16   1  182.18   37.30
   3 -16   1  221.98   38.10
   3  16   1  151.88   34.30
   3  16   1  160.28   36.20
   3  16   1  133.19   35.70
   3  16   1  190.88   42.30
   3  16   1  197.08   37.80
  -3  16  -1  174.58   41.00
   3  16   1  150.98   37.70
   4 -16   1   46.50   17.80
   4 -16   1   13.80   17.90
   4 -16   1   48.30   17.10
   4 -16   1   60.79   22.60
   4  16   1   11.80   15.00
   4  16   1   35.00   18.00
  -4  16  -1   46.90   21.90
  -4  16  -1   56.89   22.60
   4  16   1   25.10   14.70
   4  16   1   41.00   13.90
   4  16   1   55.79   20.30
   5 -16   1   63.39   20.30
   5 -16   1   27.30   16.70
   5 -16   1   18.30   19.30
   5 -16   1   -4.60   17.50
   5 -16   1   35.10   12.90
   5  16   1   54.69   16.20
  -5  16  -1    5.90   20.40
  -5  16  -1   22.90   18.90
   5  16   1   50.69   20.80
   5  16   1   39.90   12.10
   5  16   1   35.40   16.10
   5  16   1   19.20   14.30
   5  16   1   23.70   13.70
   6 -16   1  244.48   53.29
   6 -16   1  254.57   52.69
   6 -16   1  316.67   56.19
   6 -16   1  332.37   59.79
  -6  16  -1  236.58   54.99
   6  16   1  195.68   49.30
   6  16   1  257.27   51.19
   6  16   1  250.07   49.10
   6  16   1  319.47   56.89
  -6  16  -1  269.07   57.79
   6  16   1  239.58   49.00
  -6  16  -1  304.97   58.79
   6  16   1  246.28   48.90
   7 -16   1   19.30   13.90
   7 -16   1    1.40   17.50
   7 -16   1    4.30   15.40
   7 -16   1   19.20   20.20
   7 -16   1   17.50   19.50
   7  16   1    7.50   11.70
   7  16   1   40.60   18.70
  -7  16  -1   53.89   21.90
   7  16   1   18.20   12.50
   7  16   1    8.80   11.50
   7  16   1   14.50   16.50
  -7  16  -1   28.50   23.40
   8 -16   1    3.30   14.40
   8 -16   1   67.39   24.40
   8 -16   1   55.49   23.00
   8 -16   1    9.00   17.20
   8 -16   1   44.70   22.60
   8  16   1   45.60   19.20
   8  16   1   18.00   17.70
  -8  16  -1   17.20   23.00
   8  16   1   38.70   12.50
   8  16   1   25.30   13.20
  -8  16  -1   18.90   20.80
   9 -16   1   56.49   20.70
   9 -16   1   40.50   23.20
   9 -16   1   54.19   23.00
   9 -16   1   19.80   24.00
   9 -16   1   22.60   16.40
   9  16   1   30.30   19.20
  -9  16  -1   56.19   27.30
  -9  16  -1   88.49   26.50
   9  16   1   34.30   19.30
  10 -16   1  215.58   43.50
  10 -16   1  214.98   43.60
  10 -16   1  137.09   35.80
  10 -16   1  144.59   41.50
 -10  16  -1  176.98   42.70
  10  16   1  128.39   37.10
  10  16   1  156.58   38.70
 -10  16  -1  195.18   45.30
 -10  16  -1  205.28   46.40
  11 -16   1  -12.00   15.70
  11 -16   1  -12.60   16.80
  11 -16   1   -1.40   16.40
  11 -16   1   19.90   27.30
  11 -16   1   20.10   21.50
 -11  16  -1  -12.30   21.60
  11  16   1    3.30   18.90
 -11  16  -1   10.70   20.70
  11  16   1   -4.30   13.70
 -11  16  -1   -3.20   20.70
  12 -16   1   24.00   21.50
  12 -16   1   12.80   21.50
  12 -16   1   16.30   17.30
  12 -16   1   19.40   24.00
  12  16   1    8.40   17.90
 -12  16  -1   18.80   18.90
  12  16   1   28.60   16.00
 -12  16  -1   24.20   23.70
 -12  16  -1    4.80   19.00
  13 -16   1  -11.60   22.50
  13 -16   1    3.90   17.10
  13 -16   1   16.30   18.40
  13 -16   1   10.90   15.00
  13 -16   1   -7.40   22.30
 -13  16  -1   32.80   20.50
 -13  16  -1   -2.90   23.20
  13  16   1   -4.20   19.30
 -13  16  -1    5.60   17.50
  14 -16   1   12.70   22.50
  14 -16   1   -5.40   29.80
  14 -16   1   -2.30   22.70
  14 -16   1   14.30   18.10
 -14  16  -1    8.50   36.30
  14  16   1   32.30   13.20
 -14  16  -1   16.30   18.90
  14  16   1  -16.60   18.50
  15 -16   1    8.40   20.80
  14 -17  -1  -14.50   15.30
  14 -17  -1  -28.70   32.20
 -14  17   1   -9.30   16.00
  14  17  -1  -15.90   20.50
  14  17  -1   30.10   23.10
  13 -17  -1  -18.30   17.00
  13 -17  -1   22.50   19.80
  13 -17  -1   10.10   16.50
  13 -17  -1  -53.29   19.00
 -13  17   1   17.90   19.20
 -13  17   1  -30.80   15.90
  13  17  -1   -4.80   18.60
  13  17  -1    2.70   17.30
  12 -17  -1   12.50   19.70
  12 -17  -1   25.70   23.90
  12 -17  -1   11.10   25.10
  12 -17  -1   27.00   18.00
 -12  17   1   16.70   25.80
 -12  17   1   36.40   22.90
  12  17  -1   48.70   18.00
  12  17  -1   17.20   20.30
 -12  17   1   42.20   22.20
  11 -17  -1  -17.60   18.60
  11 -17  -1   -9.00   23.40
  11 -17  -1   11.00   15.10
  11 -17  -1   17.60   22.40
  11 -17  -1   19.90   18.30
 -11  17   1    7.00   20.50
  11  17  -1    4.50   17.20
 -11  17   1   -2.00   21.40
 -11  17   1   33.20   33.00
  11  17  -1   19.10   17.10
  10 -17  -1   81.79   26.20
  10 -17  -1   50.09   25.90
  10 -17  -1   55.19   19.90
  10 -17  -1   75.99   27.70
  10 -17  -1   79.79   24.80
 -10  17   1  106.19   31.70
 -10  17   1   32.00   26.10
 -10  17   1   80.29   28.30
  10  17  -1   37.30   22.50
  10  17  -1   94.29   25.70
   9 -17  -1   28.70   20.30
   9 -17  -1  -65.39   32.30
   9 -17  -1    0.90   13.00
   9 -17  -1    9.20   14.30
   9 -17  -1   15.20   22.40
  -9  17   1   -9.60   22.30
  -9  17   1   -5.20   17.00
   9  17  -1   -5.60   14.70
  -9  17   1   14.10   20.90
   8 -17  -1  104.29   25.90
   8 -17  -1  104.09   32.80
   8 -17  -1  107.29   29.80
   8 -17  -1  110.69   32.00
   8 -17  -1  152.98   34.30
   8  17  -1   84.49   28.00
   8  17  -1  160.68   33.00
  -8  17   1  143.29   35.80
  -8  17   1  121.49   34.30
   7 -17  -1   -3.10   16.80
   7 -17  -1   -3.30   14.90
   7 -17  -1  -15.40   17.20
   7 -17  -1   24.80   11.90
   7 -17  -1   16.10   17.80
   7  17  -1    3.70   11.00
   7  17  -1    7.20   14.40
   7  17  -1    4.40   10.30
   7  17  -1  -26.80   13.80
  -7  17   1    5.80   18.60
   6 -17  -1   22.90   16.60
   6 -17  -1   -7.40   17.10
   6 -17  -1   18.80   12.60
   6 -17  -1   -4.40   20.30
   6 -17  -1   15.90   18.30
   6  17  -1   23.20   19.20
   6  17  -1   20.30   13.80
  -6  17   1   10.40   20.80
   6  17  -1   30.70   13.80
   6  17  -1   32.40   15.80
   5 -17  -1  173.38   36.80
   5 -17  -1  195.48   45.50
   5 -17  -1  187.88   39.50
   5 -17  -1  182.48   39.90
   5  17  -1  196.78   37.20
  -5  17   1  169.68   43.10
   5  17  -1  136.29   33.20
   5  17  -1  174.98   36.10
   5  17  -1  162.18   41.00
  -5  17   1  212.38   45.90
   5  17  -1  167.78   36.50
   4 -17  -1   23.50   17.30
   4 -17  -1    8.40   17.30
   4 -17  -1   23.30   15.90
   4  17  -1   24.30   10.30
   4  17  -1   45.80   16.50
   4  17  -1   39.30   17.80
  -4  17   1   44.50   21.50
   4  17  -1   53.19   21.50
   4  17  -1   37.70   13.50
  -4  17   1   -2.80   17.50
   4  17  -1   33.50   13.60
   3 -17  -1  151.98   29.20
   3 -17  -1  191.68   35.20
   3 -17  -1  207.88   32.60
  -3 -17   1  130.69   26.20
   3  17  -1  120.99   31.00
   3  17  -1  140.69   27.40
   3  17  -1  144.59   36.50
   3  17  -1  100.69   26.70
  -3  17   1  103.19   32.30
  -3  17   1  158.08   36.90
   3  17  -1   97.09   28.50
   3  17  -1   99.09   30.40
  -3  17   1  184.68   37.00
   2 -17  -1   12.30   11.80
   2 -17  -1   36.10   16.30
   2 -17  -1    9.70   10.80
   2  17  -1   16.30   11.40
   2  17  -1   -1.70   16.50
   2  17  -1   21.60   15.50
  -2  17   1    1.30   15.60
  -2  17   1   -2.80   17.50
  -2  17   1  -17.90   24.50
   2  17  -1    7.60   15.30
  -1 -17   1   21.20   11.70
   1 -17  -1   14.60   14.30
   1  17  -1   22.60   16.00
   1  17  -1   -1.40   18.40
  -1  17   1   -3.00   16.80
  -1  17   1   15.40   16.70
  -1  17   1    9.00   15.80
   1  17  -1   12.90   15.80
   0 -17  -1  101.29   24.90
   0 -17   1   99.29   24.80
   0 -17   1  104.29   28.40
   0  17   1  126.89   29.70
   0  17   1   96.69   27.60
   0  17  -1  128.69   31.40
   0  17  -1   91.79   28.40
   0  17   1  108.89   26.10
   0  17  -1   83.39   26.40
   0  17   1   90.99   28.30
  -1 -17  -1   26.40   11.80
   1 -17   1   28.70   15.60
   1 -17   1    8.60   14.90
   1  17   1   13.00   14.30
   1  17   1   -1.90   16.60
   1  17   1  -23.90   14.00
  -1  17  -1   17.10   18.70
  -1  17  -1   30.60   17.20
   1  17   1  -18.50   12.60
   2 -17   1   36.70   13.00
   2 -17   1   51.39   17.80
  -2 -17  -1   19.00   11.90
   2 -17   1   42.70   20.70
   2 -17   1   15.00   12.90
   2  17   1   41.90   20.40
   2  17   1   28.40   16.00
  -2  17  -1   38.80   20.70
   2  17   1   15.60   18.20
   2  17   1   51.39   15.20
  -2  17  -1   23.50   33.60
   3 -17   1   88.99   23.00
   3 -17   1   77.59   19.60
   3 -17   1   58.09   18.10
   3 -17   1   82.39   24.80
   3  17   1   42.40   15.10
   3  17   1   42.30   16.30
   3  17   1   50.19   22.20
  -3  17  -1   39.70   22.80
  -3  17  -1   57.59   22.60
   3  17   1   46.70   20.20
   3  17   1   45.00   19.00
   3  17   1   58.59   18.70
   4 -17   1  208.28   44.90
   4 -17   1  227.98   41.80
   4 -17   1  208.28   41.00
   4 -17   1  193.78   42.90
   4  17   1  243.28   41.70
   4  17   1  194.58   39.40
   4  17   1  169.58   40.60
  -4  17  -1  166.58   42.80
   4  17   1  151.88   36.80
  -4  17  -1  163.38   45.00
   4  17   1  198.58   44.70
   5 -17   1   45.10   20.60
   5 -17   1   41.40   21.80
   5 -17   1   22.70   16.50
   5 -17   1   34.20   18.10
  -5  17  -1   19.50   20.20
   5  17   1   25.50   15.00
  -5  17  -1   36.00   21.40
   5  17   1   10.90   14.60
   5  17   1   30.70   14.40
   5  17   1    4.70   18.30
   5  17   1   39.00   14.60
   5  17   1   24.50   15.70
  -5  17  -1   30.80   22.70
   6 -17   1   -3.00   12.10
   6 -17   1    6.90   15.50
   6 -17   1    4.90   18.40
   6 -17   1   13.70   17.30
   6 -17   1    1.60   17.70
   6  17   1   -3.40   14.10
   6  17   1    7.60   10.70
   6  17   1    0.50   11.20
   6  17   1   -0.90   10.80
   6  17   1   10.50   18.30
  -6  17  -1   12.80   20.60
  -6  17  -1   40.90   22.20
   6  17   1   13.80   13.30
   7 -17   1   83.59   27.70
   7 -17   1   92.59   29.20
   7 -17   1  116.79   30.50
   7 -17   1   69.89   25.80
   7 -17   1   82.39   23.00
   7  17   1   92.79   21.50
   7  17   1  131.19   30.30
  -7  17  -1   89.09   31.80
   7  17   1   93.79   22.50
   7  17   1  118.89   25.90
   7  17   1   96.09   23.50
  -7  17  -1  129.49   34.50
   8 -17   1   70.89   27.80
   8 -17   1   90.69   25.90
   8 -17   1   57.59   21.40
   8 -17   1  106.89   30.10
   8 -17   1   56.49   27.20
   8  17   1  106.69   25.70
   8  17   1   65.09   19.70
  -8  17  -1  100.89   30.00
   8  17   1  110.79   21.20
   8  17   1  102.49   27.50
  -8  17  -1   40.10   28.40
   9 -17   1   97.69   33.00
   9 -17   1   48.80   24.80
   9 -17   1   31.00   26.90
   9 -17   1   42.10   19.50
   9 -17   1   32.40   17.40
  -9  17  -1   22.70   24.80
  -9  17  -1   48.00   23.20
   9  17   1   74.69   23.00
   9  17   1   26.80   20.90
  10 -17   1  -10.10   20.70
  10 -17   1   17.70   20.60
  10 -17   1   15.30   18.10
  10 -17   1   22.70   22.10
  10 -17   1    4.70   14.60
 -10  17  -1   22.60   24.00
 -10  17  -1   -3.80   18.70
 -10  17  -1   -6.40   18.20
  10  17   1   36.60   18.30
  10  17   1   12.40   17.50
  11 -17   1   27.30   24.40
  11 -17   1   -0.60   16.90
  11 -17   1   -2.30   19.00
  11 -17   1   18.50   19.30
  11 -17   1   28.90   22.10
 -11  17  -1   15.50   24.50
  11  17   1   22.50   17.70
  11  17   1   -5.60   16.40
 -11  17  -1   31.30   21.70
 -11  17  -1   -8.10   27.80
  12 -17   1    8.30   18.10
  12 -17   1   -2.10   18.70
  12 -17   1    7.40   16.00
  12 -17   1   -7.60   20.10
  12 -17   1   -6.60   23.20
  12  17   1   -8.40   13.40
  12  17   1   29.20   20.10
 -12  17  -1   40.50   20.50
 -12  17  -1   -0.20   20.80
 -12  17  -1  -26.60   16.30
  13 -17   1   13.60   25.00
  13 -17   1   38.90   26.00
  13 -17   1    0.20   20.70
  13 -17   1   36.10   17.30
  13 -17   1   42.20   23.40
 -13  17  -1   13.40   21.90
 -13  17  -1   18.60   22.90
  13  17   1   29.90   21.60
  14 -17   1   22.70   18.60
  14 -17   1    4.20   20.80
  14 -17   1  -22.80   25.30
  14 -17   1    5.30   33.20
  14  17   1   40.80   22.00
 -14  17  -1   28.30   20.70
  14  17   1   -2.80   13.40
  14 -18  -1  -24.50   18.60
 -14  18   1   17.20   19.20
  14  18  -1   20.00   22.60
  13 -18  -1   31.30   22.10
  13 -18  -1   23.30   25.70
  13 -18  -1   13.50   16.80
  13  18  -1   26.30   21.30
 -13  18   1    3.40   19.80
  12 -18  -1    3.90   23.70
  12 -18  -1   29.40   18.70
  12 -18  -1   36.60   22.70
  12 -18  -1    8.60   15.40
 -12  18   1   24.40   18.90
  12  18  -1   15.90   18.90
 -12  18   1   10.70   19.00
 -12  18   1   -9.20   33.80
  12  18  -1   15.60   16.50
  11 -18  -1  -13.30   15.80
  11 -18  -1   20.70   21.70
  11 -18  -1   27.60   21.60
  11 -18  -1   -0.30   13.50
 -11  18   1    0.00   21.50
  11  18  -1   29.90   19.60
  11  18  -1   12.80   17.60
 -11  18   1   20.40   20.90
 -11  18   1   23.70   21.90
  10 -18  -1   12.60   21.00
  10 -18  -1   11.40   17.00
  10 -18  -1   10.90   13.20
  10 -18  -1   18.90   21.10
 -10  18   1   26.70   22.20
 -10  18   1   34.70   36.30
  10  18  -1   25.00   19.80
  10  18  -1   45.10   18.90
 -10  18   1    5.60   20.40
   9 -18  -1   77.09   30.70
   9 -18  -1   63.19   26.70
   9 -18  -1   84.29   27.90
   9 -18  -1   58.59   19.70
  -9  18   1   89.89   28.30
   9  18  -1   88.19   26.90
   9  18  -1   67.89   27.60
  -9  18   1   72.49   27.80
  -9  18   1   74.59   31.30
   8 -18  -1   60.19   23.90
   8 -18  -1   33.30   21.90
   8 -18  -1   39.40   22.10
   8 -18  -1   28.00   18.80
   8 -18  -1   18.80   13.90
   8  18  -1   72.59   22.60
   8  18  -1   51.59   19.00
   8  18  -1   32.90   13.30
   8  18  -1   29.00   11.40
  -8  18   1   13.20   21.30
  -8  18   1   54.59   27.10
   7 -18  -1   20.00   20.30
   7 -18  -1   34.50   17.90
   7 -18  -1   23.90   12.70
   7 -18  -1    9.80   19.80
   7 -18  -1   15.60   22.30
   7  18  -1   29.30   20.30
   7  18  -1   21.10   13.50
   7  18  -1   31.30   16.40
   7  18  -1   37.80   12.80
   6 -18  -1  126.89   32.80
   6 -18  -1  103.29   28.10
   6 -18  -1  172.18   37.70
   6 -18  -1  149.39   31.70
   6  18  -1  101.79   26.40
   6  18  -1  109.89   27.40
   6  18  -1  104.09   32.20
  -6  18   1   76.79   33.40
   6  18  -1  109.69   26.70
   5 -18  -1    4.20   16.60
   5 -18  -1  -16.70   14.60
   5 -18  -1   10.70   14.80
   5  18  -1    3.20   14.50
   5  18  -1    5.20   13.40
  -5  18   1    0.20   16.50
   5  18  -1   10.10   18.50
  -5  18   1   21.20   19.70
   5  18  -1    2.00   12.80
   5  18  -1   -4.80    8.20
   4 -18  -1  142.19   36.70
   4 -18  -1  186.88   35.70
   4 -18  -1  129.89   32.90
   4  18  -1  143.49   31.10
   4  18  -1  159.58   34.50
   4  18  -1  136.09   29.60
   4  18  -1  149.49   34.40
  -4  18   1  168.48   40.60
   4  18  -1  162.88   39.70
  -4  18   1  179.88   39.30
   3 -18  -1  153.88   34.60
   3 -18  -1  152.38   28.90
   3 -18  -1  139.69   33.60
   3  18  -1  151.38   37.20
   3  18  -1  117.49   26.70
   3  18  -1  105.09   31.30
  -3  18   1  192.88   42.80
   3  18  -1  174.68   32.60
   3  18  -1  112.39   27.10
  -3  18   1   78.09   32.70
   2 -18  -1   30.50   19.30
   2 -18  -1   64.69   18.30
   2 -18  -1   40.00   12.00
  -2 -18   1   23.50   11.10
  -2  18   1   11.00   19.10
   2  18  -1   32.00   20.50
   2  18  -1   40.30   19.40
  -2  18   1   24.00   21.60
  -2  18   1   50.39   22.60
   2  18  -1   -2.40   15.80
  -1 -18   1   95.39   26.90
   1 -18  -1  171.88   32.10
   1  18  -1  142.39   33.10
  -1  18   1  107.59   32.20
  -1  18   1  155.18   36.30
   1  18  -1  156.48   32.30
   1  18  -1   98.29   33.20
  -1  18   1  121.59   33.80
   0 -18   1  235.88   49.10
   0 -18  -1  238.68   49.10
   0  18  -1  237.28   53.79
   0  18   1  250.77   53.09
   0  18  -1  285.67   52.89
   0  18  -1  225.08   53.69
   0  18   1  261.07   51.59
   0  18   1  218.98   52.99
  -1 -18  -1  133.59   28.60
   1 -18   1  166.28   37.00
   1 -18   1  150.78   31.70
   1  18   1  126.89   30.30
  -1  18  -1  160.28   38.40
   1  18   1  161.28   36.50
   1  18   1  119.59   31.50
  -1  18  -1   67.19   40.90
  -1  18  -1  104.49   34.40
   1  18   1  113.39   33.80
   2 -18   1  144.09   32.70
   2 -18   1  133.49   24.10
   2 -18   1  157.88   31.00
  -2 -18  -1   79.49   23.50
   2  18   1   79.49   26.00
  -2  18  -1  149.99   34.20
   2  18   1   95.79   29.90
   2  18   1   87.89   27.60
  -2  18  -1  103.29   32.40
   2  18   1  123.89   28.40
   2  18   1  152.48   34.60
   3 -18   1   47.30   20.10
   3 -18   1   44.90   18.70
   3 -18   1   36.10   23.40
   3 -18   1   52.69   16.70
  -3  18  -1   57.09   24.70
  -3  18  -1   74.39   25.20
   3  18   1   61.69   20.80
   3  18   1   22.50   18.50
   3  18   1   35.10   11.50
   3  18   1   42.90   18.00
   3  18   1   37.60   15.80
   3  18   1   81.89   23.40
   4 -18   1   76.49   23.30
   4 -18   1   71.29   21.50
   4 -18   1   75.49   20.70
   4 -18   1  115.69   28.50
   4  18   1   84.49   20.40
   4  18   1   45.80   23.80
  -4  18  -1   97.59   28.00
  -4  18  -1   77.89   29.20
   4  18   1   44.90   16.80
   4  18   1   32.40   19.70
   4  18   1   49.80   15.90
   4  18   1   49.30   21.10
   5 -18   1    8.90   16.20
   5 -18   1   19.20   20.70
   5 -18   1   -4.70   15.10
   5 -18   1   28.60   18.50
   5  18   1   28.90   15.70
  -5  18  -1   -1.50   16.50
   5  18   1    8.00   10.10
  -5  18  -1    3.20   19.60
   5  18   1    9.90   12.00
   5  18   1  -12.00   13.20
   5  18   1    0.20   17.40
   5  18   1   11.40   12.70
  -5  18  -1   40.20   22.10
   6 -18   1  244.28   43.60
   6 -18   1  188.38   44.10
   6 -18   1  271.97   49.99
   6 -18   1  161.58   43.80
   6  18   1  179.78   39.20
   6  18   1  200.58   39.90
   6  18   1  173.58   41.00
   6  18   1  167.18   39.90
   6  18   1  249.48   47.30
  -6  18  -1  218.38   49.10
   6  18   1  175.98   39.20
  -6  18  -1  292.97   54.99
   7 -18   1   27.30   21.30
   7 -18   1   38.20   19.10
   7 -18   1   46.70   16.00
   7 -18   1   17.30   34.50
   7 -18   1   86.49   26.60
   7  18   1   27.90   12.50
  -7  18  -1   86.89   26.10
   7  18   1   44.70   21.30
  -7  18  -1   83.19   36.90
   7  18   1   38.10   14.40
   7  18   1   30.50   17.30
   7  18   1   37.70   16.40
   8 -18   1  -12.10   16.80
   8 -18   1   -0.80   13.60
   8 -18   1   -5.40   15.60
   8 -18   1  -16.80   16.90
   8 -18   1  -15.60   15.30
   8  18   1    5.80   10.90
   8  18   1  -10.70   11.10
   8  18   1   23.60   16.10
  -8  18  -1   -8.00   18.00
  -8  18  -1    0.00   18.50
   8  18   1   19.40   18.10
   9 -18   1   26.00   15.90
   9 -18   1   52.49   24.00
   9 -18   1    7.20   18.50
   9 -18   1   22.40   21.10
  -9  18  -1   18.10   23.30
  -9  18  -1   10.20   18.00
   9  18   1   30.10   19.50
   9  18   1   24.90   11.50
   9  18   1    6.60   28.80
  -9  18  -1   35.30   23.10
  10 -18   1   25.20   23.20
  10 -18   1    1.40   16.90
  10 -18   1   39.20   19.50
  10 -18   1  -11.10   19.00
  10 -18   1   -7.10   13.70
 -10  18  -1   14.50   20.00
 -10  18  -1   16.90   24.20
  10  18   1   20.20   19.40
  10  18   1   10.20   18.00
 -10  18  -1   24.10   38.10
  11 -18   1   21.30   21.90
  11 -18   1   -0.60   18.60
  11 -18   1    8.70   22.20
  11 -18   1   11.00   14.30
  11 -18   1   25.80   20.20
 -11  18  -1   -7.00   19.80
 -11  18  -1   27.40   26.70
  11  18   1    7.00   18.40
 -11  18  -1   -7.00   18.40
  11  18   1   20.20   18.20
  12 -18   1   14.90   19.60
  12 -18   1  -17.00   21.50
  12 -18   1   -9.40   15.60
  12 -18   1   27.30   23.20
  12 -18   1  -20.50   20.40
 -12  18  -1    2.80   18.00
 -12  18  -1  -15.10   16.30
  12  18   1   -2.50   15.50
  12  18   1   52.39   21.00
 -12  18  -1   48.80   36.60
  13 -18   1   -2.50   20.70
  13 -18   1  -28.00   17.20
  13 -18   1   13.60   25.10
  13 -18   1   31.90   16.50
 -13  18  -1  -19.30   18.10
  13  18   1   37.90   21.40
  13  18   1   -8.90   10.10
  13  18   1   15.60   14.30
  14 -18   1   -6.10   17.70
  14  18   1   19.80   20.80
  13 -19  -1    8.70   25.60
  13 -19  -1    2.00   15.60
  13 -19  -1  -11.80   16.00
  13  19  -1   10.90   23.30
 -13  19   1   13.30   20.20
  13  19  -1    3.40   14.40
  12 -19  -1   36.50   25.60
  12 -19  -1   18.30   16.00
  12 -19  -1   57.99   23.70
  12 -19  -1   52.39   26.50
  12  19  -1   23.50   20.10
  12  19  -1   28.60   21.20
 -12  19   1   57.79   26.00
  11 -19  -1   24.60   15.30
  11 -19  -1   26.80   29.30
  11 -19  -1   36.10   25.00
  11 -19  -1    0.30   21.70
 -11  19   1   -7.30   19.20
  11  19  -1   42.70   20.90
 -11  19   1   55.29   26.30
  11  19  -1   52.09   20.10
 -11  19   1   25.90   24.20
  10 -19  -1   57.39   26.30
  10 -19  -1   47.90   16.60
  10 -19  -1   30.70   20.90
  10 -19  -1   46.50   25.10
 -10  19   1   89.59   26.40
 -10  19   1   32.60   24.00
 -10  19   1   90.69   28.90
  10  19  -1   50.19   20.20
  10  19  -1   39.20   23.40
   9 -19  -1   12.50   20.60
   9 -19  -1   47.50   21.00
   9 -19  -1  -16.50   12.20
   9  19  -1    9.70   16.40
   9  19  -1   32.20   20.50
  -9  19   1   57.19   26.00
  -9  19   1   12.30   20.80
  -9  19   1   11.10   22.00
   8 -19  -1  -12.80   16.60
   8 -19  -1   10.60   13.10
   8 -19  -1    4.20   20.10
   8 -19  -1   25.20   21.10
   8  19  -1   46.00   21.40
  -8  19   1   59.19   27.50
   8  19  -1   26.00   16.70
   8  19  -1   53.59   13.90
  -8  19   1   39.10   24.30
  -8  19   1   63.49   28.50
   8  19  -1   36.70   11.10
   7 -19  -1   29.50   16.50
   7 -19  -1   -3.70   18.20
   7 -19  -1   17.50   19.30
   7  19  -1   -2.30   12.60
   7  19  -1    7.50   11.30
   7  19  -1    1.90   14.80
   7  19  -1    6.70   18.80
  -7  19   1   27.40   22.70
   6 -19  -1   20.10   16.40
   6 -19  -1    7.70   19.10
   6 -19  -1    3.00   18.10
   6  19  -1   36.60   16.10
  -6  19   1   10.70   22.70
   6  19  -1   30.60   15.60
   6  19  -1   45.80   16.20
   6  19  -1   15.90   18.90
   5 -19  -1   17.50   17.70
   5 -19  -1   15.40   18.00
   5 -19  -1    3.70   15.30
   5  19  -1   -7.20    8.00
   5  19  -1   23.60   15.70
   5  19  -1    8.80   16.10
  -5  19   1   21.70   19.90
   5  19  -1    8.70   12.10
   5  19  -1   14.60   20.60
  -5  19   1   -2.00   17.00
   4 -19  -1   30.80   17.30
   4 -19  -1   -3.20   13.40
   4 -19  -1    2.10   17.10
   4  19  -1    7.50   14.90
   4  19  -1   14.90   21.90
   4  19  -1    1.50   10.40
  -4  19   1  -10.00   16.30
   4  19  -1   13.60    9.70
   4  19  -1   -0.20   15.20
  -4  19   1  -23.80   22.40
   3 -19  -1   16.70   21.00
   3 -19  -1    8.00   12.70
   3 -19  -1   32.80   17.40
   3  19  -1   18.30   19.10
   3  19  -1   -8.30   14.10
  -3  19   1  -10.00   17.40
   3  19  -1    5.30   13.90
   3  19  -1   18.10   17.10
  -3  19   1   28.30   25.50
   2 -19  -1   41.50   19.20
  -2 -19   1   25.00   11.30
   2  19  -1   43.60   20.30
  -2  19   1   -4.00   17.90
  -2  19   1   -0.40   18.90
   2  19  -1   42.20   18.50
   2  19  -1   53.79   22.50
  -2  19   1   38.70   22.30
   1 -19  -1  110.39   28.30
  -1 -19   1  105.39   25.10
   1  19  -1  138.89   32.00
  -1  19   1   67.39   28.70
  -1  19   1  103.29   32.60
   1  19  -1  122.09   32.70
   1  19  -1  101.89   29.70
  -1  19   1  173.38   35.40
   0 -19  -1    2.50   13.70
   0 -19   1   24.60   14.10
   0  19  -1   -9.80   21.50
   0  19  -1    7.90   18.10
   0  19  -1   -8.20   16.70
   0  19   1   10.60   18.30
   0  19   1   17.80   16.60
   0  19   1   25.40   20.40
   1 -19   1  154.38   33.00
  -1 -19  -1  134.49   29.90
   1  19   1  132.99   32.20
   1  19   1  119.19   32.80
  -1  19  -1  135.09   35.00
   1  19   1  122.69   37.30
   1  19   1  131.09   42.30
  -1  19  -1  135.19   35.70
  -1  19  -1  216.88   43.60
  -2 -19  -1   66.19   22.80
   2 -19   1  124.89   32.90
   2 -19   1  138.89   30.40
   2  19   1  112.29   30.20
  -2  19  -1  111.19   33.10
   2  19   1  104.39   31.90
  -2  19  -1  110.29   33.50
   2  19   1  135.69   29.80
   2  19   1  114.69   26.70
   2  19   1  143.99   29.10
   3 -19   1  -16.10   13.80
   3 -19   1   13.70   13.80
   3 -19   1   -0.70   15.00
  -3  19  -1   32.50   19.20
   3  19   1   -8.10   15.00
   3  19   1    7.00   15.40
  -3  19  -1  -18.80   16.10
   3  19   1   -4.00   13.20
   3  19   1  -26.50   12.50
   3  19   1   25.20   21.60
   4 -19   1  106.49   23.10
   4 -19   1   91.39   26.70
   4 -19   1   70.19   23.10
   4 -19   1   91.39   27.20
  -4  19  -1   83.79   29.80
   4  19   1   65.49   22.50
   4  19   1   88.99   25.40
   4  19   1   85.79   23.00
   4  19   1  153.48   32.80
   4  19   1   67.79   17.90
   4  19   1   54.19   20.20
   5 -19   1   54.49   18.70
   5 -19   1   36.20   22.60
   5 -19   1   42.10   20.80
   5 -19   1   16.10   17.70
   5  19   1   22.50   11.00
   5  19   1    5.70   20.10
   5  19   1    7.20   11.90
  -5  19  -1   16.00   21.20
   5  19   1   35.70   16.70
  -5  19  -1    4.60   18.90
  -5  19  -1   47.70   25.20
   5  19   1   26.90   14.70
   5  19   1   23.60   12.30
   5  19   1   34.00   17.40
   6 -19   1    7.00   17.80
   6 -19   1    2.40   15.90
   6 -19   1  -24.20   15.50
[truncated: 5,222,642 more chars]
